# Supplementary material for: The Effects of Spinal Manipulation on Oculomotor Control in Children with Attention Deficit Hyperactivity Disorder: A Pilot and Feasibility Study
Source: Brain Sci. 2021 Aug 6;11(8):1047. doi: 10.3390/brainsci11081047 (PMC8394036; doi:10.3390/brainsci11081047)
Supplement: Supplementary file 1 [file brainsci-11-01047-s001.zip]

Archive with 2 entries (2 files):
- Raw_Reading.xlsx
- Raw_Target.xlsx
