# Supplementary material for: The Effects of Spinal Manipulation on Oculomotor Control in Children with Attention Deficit Hyperactivity Disorder: A Pilot and Feasibility Study
Source: Brain Sci. 2021 Aug 6;11(8):1047. doi: 10.3390/brainsci11081047 (PMC8394036; doi:10.3390/brainsci11081047)
Supplement: Supplementary file 1 [file brainsci-11-01047-s001.zip › Raw_Reading.xlsx]

## Sheet: 1
READING
Patient ID	1
Control Date	2016-11-05																							Treatment Date	2016-10-29
Pre Control Data												Post Control Data												Pre Treatment Data												Post Treatment Data
Timestamp	Event	Sentence Num	Fixation Duration	Saccade Length			Saccade Direction	Reading Time	Gaze X	Gaze Y		Timestamp	Event	Sentence Num	Fixation Duration	Saccade Length			Saccade Direction	Reading Time	Gaze X	Gaze Y		Timestamp	Event	Sentence Num	Fixation Duration	Saccade Length			Saccade Direction	Reading Time	Gaze X	Gaze Y		Timestamp	Event	Sentence Num	Fixation Duration	Saccade Length			Saccade Direction	Reading Time	Gaze X	Gaze Y
3767	Begin_Reading	1										6113	Begin_Reading	1										3843	Begin_Reading	1										11230	Begin_Reading	1
5564	End_Reading	1						1797				7776	Fixation	1	1101	458			Forward		765.192	596.483		6656	End_Reading	1						2813				13153	End_Reading	1						1924
12579	Begin_Reading	2										8111	End_Reading	1						1999				12792	Begin_Reading	2										16113	Begin_Reading	2
12943	Fixation	2	295	11			Forward		308.817	485.433		11297	Begin_Reading	2										15240	End_Reading	2						2448				18385	End_Reading	2						2272
15323	End_Reading	2						2744				12751	End_Reading	2						1454				19308	Begin_Reading	3										21554	Begin_Reading	3
19280	Begin_Reading	3										15777	Begin_Reading	3										21164	Fixation	3	1371	384			Forward		708.73	600.635		21729	End_Reading	3						175
20871	Fixation	3	1075	398			Forward		683.15	595.43		17400	Fixation	3	1108	444			Forward		729.397	577.869		22751	Fixation	3	1367	195			Forward		904.123	603.382		26917	Begin_Reading	4
22435	End_Reading	3						3155				17996	Fixation	3	562	177			Forward		905.925	563.472		23118	Fixation	3			332	148	Reverse		755.574	610.995		28105	Fixation	4	693	331			Forward		586.386	562.743
24274	Begin_Reading	4										18463	End_Reading	3						2686				23591	End_Reading	3						4283				28952	Fixation	4	630	279			Forward		865.782	579.961
25785	Fixation	4	481	584			Forward		901.052	622.991		22803	Begin_Reading	4										34673	Begin_Reading	4										30729	End_Reading	4						3812
29523	Fixation	4			3658	260	Reverse		640.313	625.906		24248	Fixation	4	929	298			Forward		576.736	524.619		37300	Fixation	4	1961	331			Forward		627.021	634.895		34620	Begin_Reading	5
30893	Fixation	4	844	318			Forward		958.398	605.157		24615	Fixation	4	332	210			Forward		787.455	530.726		38518	Fixation	4	1185	284			Forward		910.428	610.9		36695	Fixation	5	1521	425			Forward		682.614	577.503
31331	End_Reading	4						7057				24949	Fixation	4	254	176			Forward		963.302	549.966		39664	End_Reading	4						4991				37278	Fixation	5	363	242			Forward		924.552	566.564
39147	Begin_Reading	5										25686	End_Reading	4						2883				43551	Begin_Reading	5										38023	Fixation	5			518	230	Reverse		696.848	533.062
41413	Fixation	5	1744	388			Forward		674.608	611.428		30092	Begin_Reading	5										45991	Fixation	5	1889	382			Forward		687.47	581.923		39288	End_Reading	5						4668
42546	End_Reading	5						3399				31908	Fixation	5	1253	409			Forward		672.245	564.911		46915	Fixation	5			845	34	Reverse		677.986	615.198		44349	Begin_Reading	6
50361	Begin_Reading	6										34150	End_Reading	5						4058				48207	End_Reading	5						4656				46315	Fixation	6	1480	392			Forward		688.169	505.694
52067	Fixation	6	1183	398			Forward		686.403	591.299		38685	Begin_Reading	6										53026	Begin_Reading	6										47313	Fixation	6	702	208			Forward		893.334	540.04
53706	End_Reading	6						3345				40792	Fixation	6	1593	453			Forward		708.711	582.773		55320	Fixation	6	1779	392			Forward		701.362	628.71		47768	End_Reading	6						3419
60435	Begin_Reading	7										42352	Fixation	6	1482	143			Forward		850.762	560.229		57111	End_Reading	6						4085				51277	Begin_Reading	7
62761	Fixation	7	1513	335			Forward		629.114	644.063		42971	Fixation	6	551	46			Forward		864.39	515.625		61052	Begin_Reading	7										52565	Fixation	7	779	285			Forward		570.588	536.085
63979	Fixation	7	1137	156			Forward		782.587	613.355		43702	End_Reading	6						5017				63429	Fixation	7	1821	262			Forward		570.339	615.298		53677	Fixation	7	1078	162			Forward		732.024	551.01
64586	End_Reading	7						4151				47376	Begin_Reading	7										64051	Fixation	7	368	237			Forward		805.361	582.293		54975	Fixation	7	1264	270			Forward		1000.08	590.049
73422	Begin_Reading	8										48710	Fixation	7	779	325			Forward		579.116	566.71		64797	Fixation	7	701	81			Forward		885.872	597.131		55273	End_Reading	7						3996
74418	Fixation	8	402	344			Forward		635.917	579.222		49411	Fixation	7	404	222			Forward		801.59	560.527		65087	Fixation	7			254	112	Reverse		773.486	606.181		59670	Begin_Reading	8
76381	Fixation	8	1928	167			Forward		803.719	579.551		51457	Fixation	7	2001	154			Forward		955.532	566.191		65939	Fixation	7			771	33	Reverse		740.368	603.668		62299	Fixation	8	2075	388			Forward		661.573	561.992
76745	End_Reading	8						3324				51814	End_Reading	7						4438				67534	Fixation	7	1514	263			Forward		1002.57	626.89		63656	End_Reading	8						3986
83891	Begin_Reading	9										56446	Begin_Reading	8										68047	End_Reading	7						6995				68331	Begin_Reading	9
85483	Fixation	9	1030	266			Forward		531.019	616.423		59220	Fixation	8	2218	422			Forward		675.27	567.457		72719	Begin_Reading	8										69514	Fixation	9	658	325			Forward		588.158	562.472
86151	Fixation	9	589	272			Forward		797.662	560.227		59597	End_Reading	8						3151				73821	Fixation	8	471	314			Forward		634.822	570.109		70146	Fixation	9	401	408			Forward		996.794	547.913
87177	End_Reading	9						3287				65150	Begin_Reading	9										74826	Fixation	8	925	181			Forward		816.326	582.837		70664	Fixation	9			264	242	Reverse		754.355	553.654
92188	Begin_Reading	10										68478	Fixation	9	2702	343			Forward		591.46	563.561		75526	Fixation	8	667	121			Forward		927.662	630.957		71239	End_Reading	9						2908
95070	Fixation	10	2364	269			Forward		559.088	602.05		69309	End_Reading	9						4159				76898	Fixation	8			1153	205	Reverse		722.118	631.931		75627	Begin_Reading	10
97800	End_Reading	10						5612				73251	Begin_Reading	10										77134	End_Reading	8						4415				77435	Fixation	10	1295	265			Forward		532.577	546.711
105401	Begin_Reading	11										74212	Fixation	10	367	290			Forward		533.746	569.496		81411	Begin_Reading	9										78515	Fixation	10	967	358			Forward		890.969	560.177
106808	Fixation	11	856	276			Forward		526.969	621.067		74507	Fixation	10	261	259			Forward		790.06	530.695		83599	Fixation	9	1668	266			Forward		592.4	583.385		78951	Fixation	10	401	187			Forward		1077.01	580.213
107809	Fixation	11	450	447			Forward		972.135	579.34		75360	Fixation	10	818	165			Forward		953.524	553.981		84119	Fixation	9	300	230			Forward		820.163	617.76		79364	Fixation	10			333	232	Reverse		850.999	527.258
108448	End_Reading	11						3047				76250	Fixation	10			855	74	Reverse		879.945	545.775		84670	Fixation	9	515	157			Forward		976.169	598.365		79487	End_Reading	10						3860
113101	Begin_Reading	12										76629	End_Reading	10						3378				85036	Fixation	9	331	39			Forward		1013.83	611.416		83769	Begin_Reading	11
114868	Fixation	12	1254	296			Forward		564.048	607.687		80583	Begin_Reading	11										85318	End_Reading	9						3907				86541	Fixation	11	2034	252			Forward		510.466	560.207
117315	Fixation	12	2401	201			Forward		765.003	589.323		83540	Fixation	11	2448	244			Forward		502.149	576.035		97147	Begin_Reading	10										88354	Fixation	11	1548	354			Forward		864.976	553.421
118246	Fixation	12	703	236			Forward		1000.95	598.132		83906	Fixation	11	332	239			Forward		741.846	584.748		99367	Fixation	10	1703	221			Forward		570.604	607.716		88805	Fixation	11	370	233			Forward		1098.59	546.216
118328	End_Reading	12						5228				84359	Fixation	11	373	227			Forward		966.173	549.108		101366	Fixation	10	1782	345			Forward		915.762	619.818		89103	End_Reading	11						5334
			19954	5351								84943	Fixation	11	517	135			Forward		1100.88	561.894		101989	Fixation	10	588	141			Forward		1056.5	605.305		95130	Begin_Reading	12
												84989	End_Reading	11						4406				102381	End_Reading	10						5234				97682	Fixation	12	2034	274			Forward		520.209	575.95
								41605				89345	Begin_Reading	12										109098	Begin_Reading	11										99019	Fixation	12	1302	168			Forward		686.913	554.434
												90867	Fixation	12	777	257			Forward		525.559	565.364		111507	Fixation	11	1853	244			Forward		537.747	617.68		99871	Fixation	12	596	248			Forward		934.467	579.015
												92270	Fixation	12	1181	333			Forward		859.473	560.903		112575	Fixation	11	998	241			Forward		778.548	597.928		100604	Fixation	12	698	159			Forward		1092.82	561.115
												93028	End_Reading	12						3683				113946	Fixation	11	1337	152			Forward		930.832	601.121		100759	End_Reading	12						5630
															23242	5971			23					114684	Fixation	11	703	130			Forward		1060.47	611.514
																								115457	Fixation	11			507	465	Reverse		596.566	646.665
																				37859				115975	Fixation	11	473	137			Forward		728.448	607.433
																								117045	End_Reading	11						7947							22889	6213			22	41984	41809
																								127821	Begin_Reading	12
																								130193	Fixation	12	1819	242			Forward		565.154	631.761
																								131493	Fixation	12	1083	29			Forward		590.36	647.057
																								133119	Fixation	12	1592	198			Forward		778.634	585.562
																								134006	Fixation	12	852	256			Forward		1030.39	634.399
																								134189	End_Reading	12						6368
																											33616	6455			29
																																52881

## Sheet: 2
READING
Patient ID	2
Control Date	2016-11-09																							Treatment Date	2016-10-28
Pre Control Data												Post Control Data												Pre Treatment Data												Post Treatment Data
Timestamp	Event	Sentence Num	Fixation Duration	Saccade Length			Saccade Direction	Reading Time	Gaze X	Gaze Y		Timestamp	Event	Sentence Num	Fixation Duration	Saccade Length			Saccade Direction	Reading Time	Gaze X	Gaze Y		Timestamp	Event	Sentence Num	Fixation Duration			Saccade Length	Saccade Direction	Reading Time	Gaze X	Gaze Y		Timestamp	Event	Sentence Num	Fixation Duration	Saccade Length			Saccade Direction	Reading Time	Gaze X	Gaze Y
5718	Begin_Reading	1										11836	Begin_Reading	1										3595	Begin_Reading	1										4390	Begin_Reading	1
7455	Fixation	1	1368	533			Forward		816.729	561.839		12568	End_Reading	1						733				5675	Fixation	1	292			629	Forward		903.764	659.195		5529	End_Reading	1						1140
9860	Fixation	1			1440	26	Reverse		798.551	542.029		15724	Begin_Reading	2										9857	Fixation	1	4147			96	Reverse		807.103	655.337		9868	Begin_Reading	2
11948	End_Reading	1						6230				17696	End_Reading	2						1972				10672	End_Reading	1						7077				11480	End_Reading	2						1612
16932	Begin_Reading	2										20680	Begin_Reading	3										17183	Begin_Reading	2										14567	Begin_Reading	3
18484	End_Reading	2						1552				21715	Fixation	3	523	428			Forward		732.547	575.904		19251	Fixation	2	1440			490	Forward		761.738	626.568		16568	End_Reading	3						2002
25891	Begin_Reading	3										23856	Fixation	3	2107	216			Forward		946.834	548.154		19400	End_Reading	2						2217				22038	Begin_Reading	4
26881	Fixation	3	478	427			Forward		691.413	553.253		24897	Fixation	3			995	230	Reverse		718.071	572.759		24655	Begin_Reading	3										23857	Fixation	4	1441	403			Forward		703.291	566.243
27755	End_Reading	3						1865				24968	End_Reading	3						4288				25664	Fixation	3	482			447	Forward		711.028	627.125		24608	End_Reading	4						2570
31588	Begin_Reading	4										28231	Begin_Reading	4										26178	Fixation	3	479			172	Forward		883.098	639.418		27775	Begin_Reading	5
33067	Fixation	4	962	346			Forward		638.144	563.513		29414	Fixation	4	635	378			Forward		638.42	572.877		27056	End_Reading	3						2401				29781	Fixation	5	1490	449			Forward		721.271	600.166
33764	Fixation	4	663	132			Forward		769.716	547.249		29742	Fixation	4	295	259			Forward		897.246	555.072		32952	Begin_Reading	4										29871	End_Reading	5						2096
34359	Fixation	4	550	186			Forward		955.828	534.384		30000	End_Reading	4						1768				33802	Fixation	4	333			397	Forward		644.927	659.087		33369	Begin_Reading	6
34411	End_Reading	4						2823				33486	Begin_Reading	5										35213	Fixation	4		931	65		Reverse		579.694	650.848		34846	Fixation	6	995	419			Forward		688.361	557.917
37393	Begin_Reading	5										35001	Fixation	5	1003	400			Forward		697.202	561.846		36018	Fixation	4	772			161	Forward		741.502	657.539		35711	End_Reading	6						2342
38654	Fixation	5	736	460			Forward		711.273	558.696		35119	End_Reading	5						1633				36798	Fixation	4	736			204	Forward		944.125	629.148		42917	Begin_Reading	7
39403	End_Reading	5						2010				40554	Begin_Reading	6										37281	Fixation	4	447			118	Forward		1062.95	635.481		44763	Fixation	7	1365	320			Forward		583.605	591.605
43396	Begin_Reading	6										42159	End_Reading	6						1605				37304	End_Reading	4						4352				46465	Fixation	7	1474	145			Forward		722.215	546.273
44859	End_Reading	6						1463				50875	Begin_Reading	7										44863	Begin_Reading	5										46764	Fixation	7	255	261			Forward		983.636	539.548
49243	Begin_Reading	7										52175	Fixation	7	888	350			Forward		592.393	585.317		46426	Fixation	5	1038			462	Forward		713.686	649.351		47319	End_Reading	7						4402
50976	Fixation	7	1187	366			Forward		634.878	581.08		52654	Fixation	7	446	299			Forward		889.838	551.937		47631	End_Reading	5						2768				55756	Begin_Reading	8
51531	Fixation	7	261	387			Forward		1019.97	542.583		53174	Fixation	7	486	109			Forward		999.112	543.966		51570	Begin_Reading	6										57271	Fixation	8	998	418			Forward		678.053	552.049
51730	End_Reading	7						2488				54321	Fixation	7			931	401	Reverse		597.964	562.823		53189	Fixation	6	1073			444	Forward		713.322	648.99		58198	Fixation	8	848	249			Forward		926.087	574.282
56832	Begin_Reading	8										54455	End_Reading	7						3580				53855	End_Reading	6						2285				59567	End_Reading	8						3811
57931	Fixation	8	590	391			Forward		665.032	559.736		59316	Begin_Reading	8										60747	Begin_Reading	7										63933	Begin_Reading	9
58378	End_Reading	8						1547				60689	Fixation	8	1009	428			Forward		712.876	553.809		61742	Fixation	7	559			342	Forward		590.798	631.729		65086	Fixation	9	702	376			Forward		645.357	603.694
64376	Begin_Reading	9										62057	Fixation	8	1299	236			Forward		949.418	540.99		62628	Fixation	7	852			147	Forward		738.593	623.967		65675	Fixation	9	555	259			Forward		902.13	569.262
65445	Fixation	9	547	350			Forward		598.635	576.66		62935	End_Reading	8						3619				63923	Fixation	7	1251			184	Forward		922.292	643.266		65911	End_Reading	9						1978
65969	Fixation	9	480	235			Forward		832.185	545.46		66498	Begin_Reading	9										63943	End_Reading	7						3196				69601	Begin_Reading	10
66410	End_Reading	9						2034				67604	Fixation	9	549	366			Forward		636.663	577.325		71220	Begin_Reading	8										70860	Fixation	10	746	298			Forward		566.858	614.785
70739	Begin_Reading	10										68150	End_Reading	9						1652				72473	Fixation	8	700			450	Forward		704.328	640.939		71224	Fixation	10	329	276			Forward		840.978	577.699
72108	Fixation	10	992	406			Forward		720.745	554.218		73937	Begin_Reading	10										73253	Fixation	8	733			227	Forward		931.443	634.976		72103	End_Reading	10						2502
72426	End_Reading	10						1687				75045	Fixation	10	519	306			Forward		585.807	569.147		73662	End_Reading	8						2442				75962	Begin_Reading	11
77807	Begin_Reading	11										75966	End_Reading	10						2029				81059	Begin_Reading	9										77262	Fixation	11	781	310			Forward		585.549	602.785
79148	Fixation	11	817	334			Forward		581.183	572.997		81148	Begin_Reading	11										81230	End_Reading	9						171				77637	Fixation	11	341	236			Forward		821.408	592.238
79546	Fixation	11	363	248			Forward		827.561	543.643		82487	Fixation	11	820	305			Forward		564.246	565.155		85693	Begin_Reading	10										78702	Fixation	11	993	148			Forward		970.08	589.581
80098	End_Reading	11						2291				83043	Fixation	11	523	239			Forward		802.288	535.812		87396	Fixation	10	1335			404	Forward		667.814	655.124		78838	End_Reading	11						2876
86663	Begin_Reading	12										84022	End_Reading	11						2874				88854	End_Reading	10						3161				85923	Begin_Reading	12
88099	Fixation	12	925	349			Forward		625.402	580.633		89518	Begin_Reading	12										93874	Begin_Reading	11										87250	Fixation	12	808	278			Forward		557.948	607.407
89096	Fixation	12	702	300			Forward		922.909	536.496		91591	Fixation	12	1110	469			Forward		679.894	557.656		95420	Fixation	11	998			354	Forward		618.724	648.103		87773	Fixation	12	478	277			Forward		834.688	586.407
89433	End_Reading	12						2771				92483	Fixation	12			639	125	Reverse		554.686	566.854		95797	Fixation	11	334			164	Forward		782.955	651.444		89878	Fixation	12	2070	69			Forward		903.654	577.234
												92816	Fixation	12	298	277			Forward		831.725	556.781		97270	Fixation	11	1439			169	Forward		951.25	670.31		90589	Fixation	12	668	101			Forward		1004.74	579.005
			10253	4917	0	0	15	20979				93190	End_Reading	12						3672				97494	End_Reading	11						3620				90782	End_Reading	12						4859
								19516																100978	Begin_Reading	12
															12510	5065	2565	756	R3 F16	26720				102414	Fixation	12	1070			378	Forward		617.421	677.179					17337	5292			F19 R0	27436
																				25115				104159	Fixation	12	1700			176	Forward		793.098	656.98
																								104870	End_Reading	12						3892
																											16331	931	65	5400	R1 F19
																																37582	37411

## Sheet: 3
READING
Patient ID	3
Control Date	2016-10-22																							Treatment Date	2016-11-01
Pre Control Data												Post Control Data												Pre Treatment Data												Post Treatment Data
Timestamp	Event	Sentence Num	Fixation Duration	Saccade Length			Saccade Direction	Reading Time	Gaze X	Gaze Y		Timestamp	Event	Sentence Num	Fixation Duration	Saccade Length			Saccade Direction	Reading Time	Gaze X	Gaze Y		Timestamp	Event	Sentence Num	Fixation Duration	Saccade Length			Saccade Direction	Reading Time	Gaze X	Gaze Y		Timestamp	Event	Sentence Num	Fixation Duration	Saccade Length			Saccade Direction	Reading Time	Gaze X	Gaze Y
8128	Begin_Reading	1										3562	Begin_Reading	1										7522	Begin_Reading	1										3738	Begin_Reading	1
9494	Fixation	1	625	476			Forward		674.001	699.403		5262	Fixation	1	1103	538			Forward		840.091	587.946		7598	End_Reading	1						76				6011	End_Reading	1						2274
10339	Fixation	1	512	42			Forward		677.495	741.348		5805	End_Reading	1						2244				12921	Begin_Reading	2										9028	Begin_Reading	2
11688	End_Reading	1						3561				8746	Begin_Reading	2										14781	Fixation	2	1339	504			Forward		763.283	594.486		10167	Fixation	2	620	460			Forward		790.2	577.242
26848	Begin_Reading	2										10042	Fixation	2	741	474			Forward		807.819	609.999		14896	End_Reading	2						1975				10179	End_Reading	2						1151
27919	Fixation	2	667	436			Forward		650.165	714.621		10684	End_Reading	2						1938				18991	Begin_Reading	3										13470	Begin_Reading	3
28921	Fixation	2	551	31			Forward		680.984	723.051		14444	Begin_Reading	3										19925	Fixation	3	415	463			Forward		717.907	620.613		14949	Fixation	3	1146	409			Forward		790.869	579.276
30023	End_Reading	2						3175				15806	Fixation	3	808	456			Forward		762.376	575.237		21700	Fixation	3	1519	19			Forward		719.055	601.569		15315	End_Reading	3						1845
43763	Begin_Reading	3										16255	Fixation	3	370	201			Forward		963.32	569.653		23400	End_Reading	3						4409				19833	Begin_Reading	4
44690	Fixation	3	336	403			Forward		584.178	727.208		16852	End_Reading	3						2408				27692	Begin_Reading	4										20640	Fixation	4	287	400			Forward		642.529	583.921
46710	End_Reading	3						2947				19628	Begin_Reading	4										28576	Fixation	4	366	350			Forward		629.289	591.625		21424	Fixation	4	448	330			Forward		969.669	535.454
55862	Begin_Reading	4										21255	Fixation	4	1074	410			Forward		698.684	578.478		29541	Fixation	4	735	291			Forward		921.079	588.142		21627	End_Reading	4						1794
57529	Fixation	4	481	408			Forward		546.453	738.691		21809	Fixation	4	486	211			Forward		909.567	570.465		29911	Fixation	4	290	161			Forward		1076.87	545.159		25272	Begin_Reading	5
58012	Fixation	4	447	272			Forward		818.226	725.479		22144	Fixation	4	300	184			Forward		1094.24	578.741		29984	End_Reading	4						2292				27011	Fixation	5	1222	445			Forward		741.619	577.943
58750	End_Reading	4						2888				22882	Fixation	4			301	53	Reverse		1045.95	601.199		33573	Begin_Reading	5										27851	End_Reading	5						2579
122297	Begin_Reading	5										22940	End_Reading	4						3312				34981	Fixation	5	852	476			Forward		723.374	610.442		31194	Begin_Reading	6
123523	Fixation	5	555	497			Forward		701.498	740.529		26355	Begin_Reading	5										35317	Fixation	5	300	240			Forward		963.846	599.983		32600	Fixation	6	855	477			Forward		764.914	588.606
124699	Fixation	5			588	59	Reverse		650.984	771.359		27357	Fixation	5	486	479			Forward		763.54	581.97		35679	End_Reading	5						2106				33450	Fixation	6	816	146			Forward		908.547	558.231
126403	End_Reading	5						4106				29596	End_Reading	5						3241				43055	Begin_Reading	6										34409	Fixation	6			255	86	Reverse		833.283	515.614
211304	Begin_Reading	6										33056	Begin_Reading	6										44461	Fixation	6	817	439			Forward		718.383	584.661		34819	End_Reading	6						3625
212605	Fixation	6	299	467			Forward		634.466	713.826		35097	Fixation	6	1337	535			Forward		816.79	567.705		46031	End_Reading	6						2976				38186	Begin_Reading	7
213959	End_Reading	6						2656				35535	Fixation	6	332	85			Forward		901.144	553.683		50085	Begin_Reading	7										39706	Fixation	7	746	341			Forward		630.839	588.186
225560	Begin_Reading	7										36331	End_Reading	6						3275				51307	Fixation	7	631	349			Forward		583.331	592.539		40259	Fixation	7	484	252			Forward		882.145	565.635
225960	Fixation	7			297	67	Reverse		248.236	490.397		40680	Begin_Reading	7										52383	End_Reading	7						2298				40715	End_Reading	7						2529
227481	Fixation	7	334	717			Forward		918.339	747.608		42268	Fixation	7	814	382			Forward		676.915	570.884		57041	Begin_Reading	8										45181	Begin_Reading	8
228678	End_Reading	7						3118				42645	Fixation	7	332	306			Forward		982.628	555.887		57817	Fixation	8	254	419			Forward		670.607	603.977		46183	Fixation	8	484	407			Forward		712.743	571.634
241248	Begin_Reading	8										43127	Fixation	7	447	80			Forward		1061.98	541.802		58783	Fixation	8	931	184			Forward		852.403	572.926		46650	End_Reading	8						1469
242468	Fixation	8	885	440			Forward		623.64	777.685		44091	End_Reading	7						3411				58823	End_Reading	8						1782				51952	Begin_Reading	9
243725	Fixation	8			485	51	Reverse		578.894	751.891		49521	Begin_Reading	8										63403	Begin_Reading	9										53162	End_Reading	9						1210
244102	Fixation	8	265	304			Forward		882.896	753.752		51266	Fixation	8	1182	429			Forward		740.186	549.263		64328	Fixation	9	406	345			Forward		574.351	595.074		59802	Begin_Reading	10
245469	End_Reading	8						4221				52601	Fixation	8	1070	254			Forward		993.562	571.908		65495	End_Reading	9						2092				61285	Fixation	10	485	595			Forward		919.087	545.712
258940	Begin_Reading	9										52619	End_Reading	8						3098				69848	Begin_Reading	10										61418	End_Reading	10						1616
260977	Fixation	9	300	599			Forward		849.929	739.007		57703	Begin_Reading	9										70776	Fixation	10	415	343			Forward		581.665	604.149		65722	Begin_Reading	11
262316	End_Reading	9						3376				58818	Fixation	9	376	374			Forward		673.165	574.998		71606	End_Reading	10						1758				66506	Fixation	11	265	361			Forward		638.101	588.03
281440	Begin_Reading	10										59152	Fixation	9	265	233			Forward		902.436	533.208		77506	Begin_Reading	11										67346	End_Reading	11						1624
285506	Fixation	10	289	605			Forward		807.256	746.441		59741	Fixation	9	554	134			Forward		1036.34	521.396		78767	Fixation	11	408	516			Forward		769.882	562.497		70982	Begin_Reading	12
286026	Fixation	10	439	120			Forward		923.784	715.255		60435	End_Reading	9						2732				79614	End_Reading	11						2108				72049	Fixation	12	326	510			Forward		828.591	576.629
287030	Fixation	10			301	351	Reverse		572.866	742.484		70997	Begin_Reading	10										83537	Begin_Reading	12										72450	End_Reading	12						1468
287510	Fixation	10	412	79			Forward		652.436	740.605		72625	Fixation	10	1040	345			Forward		611.232	569.449		85061	Fixation	12	1002	308			Forward		525.598	597.108
288683	End_Reading	10						7243				73363	Fixation	10	669	275			Forward		886.736	563.816		85351	Fixation	12	255	300			Forward		825.077	573.705
297466	Begin_Reading	11										75249	Fixation	10	371	37			Forward		922.485	551.232		86507	Fixation	12	1109	94			Forward		917.057	554.162
300331	End_Reading	11						2865				75562	End_Reading	10						4565				86795	Fixation	12	253	152			Forward		1068.33	570.283					7564	4673	255	86	R1 F12	19759
311680	Begin_Reading	12										81463	Begin_Reading	11										87334	End_Reading	12						3798												18549
312561	Fixation	12	401	308			Forward		452.859	731.506		82985	Fixation	11	923	324			Forward		608.865	573.36
312896	Fixation	12	255	48			Forward		501.612	733.286		84018	Fixation	11	999	216			Forward		825.218	570.596					10958	5449	0	0	R0 F18	25619
315156	Fixation	12			255	31	Reverse		500.603	764.869		85469	Fixation	11	1338	257			Forward		1082.41	582.936
316558	Fixation	12	474	72			Forward		573.216	763.747		86315	Fixation	11			810	283	Reverse		800.322	555.606
316928	Fixation	12	289	42			Forward		615.031	753.853		86870	Fixation	11			301	187	Reverse		612.515	559.741
317492	Fixation	12	483	117			Forward		731.967	748.229		87170	Fixation	11	265	239			Forward		851.732	573.432
317938	End_Reading	12						6258				87759	Fixation	11	406	168			Forward		1020.08	575.255
												87882	End_Reading	11						6419
			6944	5498	1926	559	R5/F17	39678				93605	Begin_Reading	12
								36813				95305	Fixation	12	698	485			Forward		766.092	581.575
												96121	Fixation	12	701	319			Forward		1080.53	525.223
												96710	Fixation	12			324	369	Reverse		713.248	562.045
												97138	End_Reading	12						3533
															17643	7418	1736	892	R4 F26	35994

## Sheet: 4
READING
Patient ID	4
Control Date	2016-10-20																							Treatment Date	2016-11-01
Pre Control Data												Post Control Data												Pre Treatment Data												Post Treatment Data
Timestamp	Event	Sentence Num	Fixation Duration	Saccade Length			Saccade Direction	Reading Time	Gaze X	Gaze Y		Timestamp	Event	Sentence Num	Fixation Duration	Saccade Length			Saccade Direction	Reading Time	Gaze X	Gaze Y		Timestamp	Event	Sentence Num	Fixation Duration	Saccade Length			Saccade Direction	Reading Time	Gaze X	Gaze Y		Timestamp	Event	Sentence Num	Fixation Duration	Saccade Length			Saccade Direction	Reading Time	Gaze X	Gaze Y
5338	Begin_Reading	1										3411	Begin_Reading	1										2652	Begin_Reading	1										16623	Begin_Reading	1
6428	End_Reading	1						1091				5100	End_Reading	1						1690				4581	End_Reading	1						1930				17999	End_Reading	1						1377
16819	Begin_Reading	2										8180	Begin_Reading	2										10647	Begin_Reading	2										28057	Begin_Reading	2
18084	End_Reading	2						1265				10235	End_Reading	2						2055				12109	End_Reading	2						1462				29671	End_Reading	2						1614
27331	Begin_Reading	3										13880	Begin_Reading	3										15826	Begin_Reading	3										36752	Begin_Reading	3
28733	Fixation	3	1070	384			Forward		688.563	491.137		14920	Fixation	3	515	470			Forward		737.404	511.357		17046	Fixation	3	632	409			Forward		688.25	526.676		37820	Fixation	3	509	423			Forward		705.935	521.312
29692	End_Reading	3						2361				15540	End_Reading	3						1660				17653	End_Reading	3						1827				38375	End_Reading	3						1624
40839	Begin_Reading	4										18285	Begin_Reading	4										21122	Begin_Reading	4										56035	Begin_Reading	4
42315	Fixation	4	958	264			Forward		597.41	507.869		19364	Fixation	4	527	337			Forward		626.907	512.599		22378	Fixation	4	738	365			Forward		625.686	536.08		58847	Fixation	4	2151	334			Forward		586.98	530.165
42982	Fixation	4	597	107			Forward		704.314	502.163		20635	End_Reading	4						2350				22676	Fixation	4	264	255			Forward		879.35	507.187		59678	End_Reading	4						3643
43607	Fixation	4	556	224			Forward		929.152	495.317		26132	Begin_Reading	5										23221	End_Reading	4						2099				68623	Begin_Reading	5
43739	End_Reading	4						2900				27354	Fixation	5	818	436			Forward		719.212	537.647		30591	Begin_Reading	5										70139	Fixation	5	964	397			Forward		683.941	506.287
49826	Begin_Reading	5										27827	End_Reading	5						1695				32033	Fixation	5	955	427			Forward		717.744	506.334		70582	End_Reading	5						1959
50905	Fixation	5	484	436			Forward		733.661	500.752		30240	Begin_Reading	6										32205	End_Reading	5						1614				77435	Begin_Reading	6
51891	End_Reading	5						2065				31681	Fixation	6	922	512			Forward		794.36	518.967		35851	Begin_Reading	6										79089	Fixation	6	920	479			Forward		734.668	509.771
57447	Begin_Reading	6										32422	Fixation	6	659	96			Forward		889.142	503.005		37708	End_Reading	6						1857				79302	End_Reading	6						1867
58929	Fixation	6	884	468			Forward		745.645	473.615		32435	End_Reading	6						2195				42994	Begin_Reading	7										84980	Begin_Reading	7
59515	End_Reading	6						2068				62845	Begin_Reading	7										44585	Fixation	7	1037	329			Forward		616.827	542.891		86236	Fixation	7	774	354			Forward		583.012	604.281
68889	Begin_Reading	7										64180	Fixation	7	481	323			Forward		588.908	488.586		45287	Fixation	7	667	207			Forward		822.908	517.25		86754	Fixation	7	484	215			Forward		786.319	531.669
70552	Fixation	7	1073	323			Forward		603.979	518.176		64664	Fixation	7	448	153			Forward		742.225	500.568		45900	End_Reading	7						2907				87030	End_Reading	7						2050
71483	Fixation	7	851	244			Forward		847.68	504.724		64998	Fixation	7	298	219			Forward		961.595	514.415		50504	Begin_Reading	8										92712	Begin_Reading	8
71795	End_Reading	7						2906				65840	Fixation	7	772	155			Forward		1117.29	519.325		51760	Fixation	8	772	395			Forward		687.207	502.375		94078	Fixation	8	703	492			Forward		768.035	507.172
78479	Begin_Reading	8										65898	End_Reading	7						3053				52292	End_Reading	8						1788				94846	End_Reading	8						2135
79434	Fixation	8	631	417			Forward		651.27	616.174		84234	Begin_Reading	8										56724	Begin_Reading	9										127316	Begin_Reading	9
80329	Fixation	8	861	210			Forward		823.751	494.803		86684	Fixation	8	1005	472			Forward		763.183	486.728		57763	Fixation	9	521	347			Forward		602.115	541.379		129762	Fixation	9	1812	334			Forward		601.303	544.066
80642	End_Reading	8						2163				87271	Fixation	8	553	228			Forward		991.028	503.473		58131	Fixation	9	334	239			Forward		840.51	517.811		130349	End_Reading	9						3033
89063	Begin_Reading	9										87338	End_Reading	8						3104				58580	End_Reading	9						1856				135499	Begin_Reading	10
90249	Fixation	9	599	317			Forward		594.314	522.944		106255	Begin_Reading	9										65645	Begin_Reading	10										136754	Fixation	10	588	327			Forward		582.678	556.008
90767	Fixation	9	483	244			Forward		838.375	505.904		108292	Fixation	9	1553	331			Forward		616.21	508.29		66608	Fixation	10	442	318			Forward		590.539	518.98		137565	Fixation	10	777	203			Forward		779.704	503.224
91166	Fixation	9	364	190			Forward		1027.18	531.413		108714	End_Reading	9						2459				67382	Fixation	10	705	249			Forward		839.573	499.004		138284	End_Reading	10						2785
91362	End_Reading	9						2299				116624	Begin_Reading	10										67876	End_Reading	10						2231				146077	Begin_Reading	11
101389	Begin_Reading	10										117656	Fixation	10	481	308			Forward		577.643	522.548		84700	Begin_Reading	11										147566	Fixation	11	1152	262			Forward		546.239	506.121
102569	Fixation	10	820	299			Forward		584.697	497.341		118664	Fixation	10	964	238			Forward		815.783	531.917		86300	Fixation	11	862	279			Forward		555.74	519.255		147934	Fixation	11	333	159			Forward		705.166	516.102
103719	Fixation	10	851	377			Forward		961.799	508.237		119884	Fixation	10	965	302			Forward		1118.46	518.029		86851	Fixation	11	261	249			Forward		804.887	511.428		148636	Fixation	11	449	264			Forward		969.897	508.283
104306	End_Reading	10						2917				120049	End_Reading	10						3426				87707	End_Reading	11						3007				149180	End_Reading	11						3103
111604	Begin_Reading	11										132648	Begin_Reading	11										95954	Begin_Reading	12										153005	Begin_Reading	12
112931	Fixation	11	782	276			Forward		546.469	516.376		133942	Fixation	11	923	305			Forward		576.16	529.398		97282	Fixation	12	811	310			Forward		586.229	525.591		154557	Fixation	12	1071	306			Forward		557.611	552.533
113446	Fixation	11	251	290			Forward		836.47	517.613		134645	Fixation	11	484	274			Forward		850.331	521.307		98098	Fixation	12	519	332			Forward		917.61	495.757		155259	Fixation	12	668	224			Forward		779.501	517.842
114626	End_Reading	11						3022				135417	End_Reading	11						2769				98619	End_Reading	12						2666				156276	End_Reading	12						3271
123001	Begin_Reading	12										154782	Begin_Reading	12
123852	Fixation	12	298	277			Forward		568.524	489.493		155818	Fixation	12	519	277			Forward		546.748	511.199
124367	Fixation	12	365	54			Forward		619.708	507.685		156115	Fixation	12	262	193			Forward		740.102	513.703					9520	4710			F15	21852	19995						13355	4773			F15	25470
125588	Fixation	12	1187	152			Forward		769.667	478.347		157977	End_Reading	12						3195
126193	End_Reading	12						3192
			13965	5553			F20	25893							13149	5629			F19	25906

## Sheet: 5
READING
Patient ID	5
Control Date	2016-11-02																							Treatment Date
Pre Control Data												Post Control Data												Pre Treatment Data												Post Treatment Data
Timestamp	Event	Sentence Num	Fixation Duration	Saccade Length			Saccade Direction	Reading Time	Gaze X	Gaze Y		Timestamp	Event	Sentence Num	Fixation Duration	Saccade Length			Saccade Direction	Reading Time	Gaze X	Gaze Y		Timestamp	Event	Sentence Num	Fixation Duration	Saccade Length			Saccade Direction	Reading Time	Gaze X	Gaze Y		Timestamp	Event	Sentence Num	Fixation Duration	Saccade Length			Saccade Direction	Reading Time	Gaze X	Gaze Y
4013	Begin_Reading	1										5600	Begin_Reading	1										11180	Begin_Reading	1										9339	Begin_Reading	1
5804	End_Reading	1						1792				8211	End_Reading	1						2611				13098	Fixation	1	1362	542			Forward		839.717	530.362		11464	End_Reading	1						2126
8905	Begin_Reading	2										11226	Begin_Reading	2										13827	End_Reading	1						2648				14041	Begin_Reading	2
10436	End_Reading	2						1531				12710	Fixation	2	894	514			Forward		833.933	540.475		21946	Begin_Reading	2										15472	End_Reading	2						1431
13453	Begin_Reading	3										13322	End_Reading	2						2096				24170	End_Reading	2						2224				18737	Begin_Reading	3
14382	Fixation	3	376	475			Forward		788.456	546.477		17333	Begin_Reading	3										27940	Begin_Reading	3										21304	End_Reading	3						2567
14783	Fixation	3	332	143			Forward		931.596	561.119		18587	Fixation	3	436	557			Forward		878.555	542.068		29830	Fixation	3	1366	570			Forward		853.522	584.201		25365	Begin_Reading	4
15752	Fixation	3			934	246	Reverse		685.103	551.851		19630	Fixation	3			970	135	Reverse		742.904	547.121		30537	Fixation	3	446	132			Forward		975.85	534.263		26473	Fixation	4	777	338			Forward		635.9	541.502
16530	Fixation	3	710	246			Forward		931.301	560.126		19997	Fixation	3	333	206			Forward		949.327	552.086		31050	Fixation	3			477	247	Reverse		728.303	545.28		26991	Fixation	4	482	199			Forward		834.718	526.75
16620	End_Reading	3						3167				20875	End_Reading	3						3542				31234	End_Reading	3						3294				27330	Fixation	4	306	183			Forward		1017.82	538.832
23891	Begin_Reading	4										24027	Begin_Reading	4										35675	Begin_Reading	4										27416	End_Reading	4						2050
25039	Fixation	4	780	356			Forward		657.489	549.723		25256	Fixation	4	711	352			Forward		631.614	548.177		36638	Fixation	4	445	412			Forward		710.421	542.528		32066	Begin_Reading	5
26332	Fixation	4	1260	298			Forward		956.086	562.676		25802	Fixation	4	512	145			Forward		777.185	544.08		38156	Fixation	4	1482	181			Forward		890.458	521.305		33140	Fixation	5	444	378			Forward		688.255	510.906
26628	End_Reading	4						2737				27130	End_Reading	4						3103				38561	Fixation	4			370	230	Reverse		661.112	498.131		33617	Fixation	5	442	205			Forward		893.93	521.569
29814	Begin_Reading	5										30949	Begin_Reading	5										38642	End_Reading	4						2967				34911	End_Reading	5						2846
31603	End_Reading	5						1789				33986	Fixation	5	2475	506			Forward		820.4	534.035		42671	Begin_Reading	5										39614	Begin_Reading	6
35067	Begin_Reading	6										34386	End_Reading	5						3437				43780	Fixation	5	595	424			Forward		728.198	515.58		41352	Fixation	6	1408	432			Forward		736.42	536.57
36624	Fixation	6	1039	512			Forward		830.955	551.677		38278	Begin_Reading	6										45282	End_Reading	5						2611				43743	End_Reading	6						4129
37287	Fixation	6			629	97	Reverse		733.31	555.641		39718	Fixation	6	918	504			Forward		806.313	535.545		49737	Begin_Reading	6										47569	Begin_Reading	7
37771	End_Reading	6						2704				40309	Fixation	6	545	107			Forward		913.505	531.147		49922	End_Reading	6						185				48786	Fixation	7	846	287			Forward		584.473	519.398
40955	Begin_Reading	7										40825	End_Reading	6						2547				54106	Begin_Reading	7										49129	Fixation	7	298	196			Forward		780.432	525.64
42025	Fixation	7	479	300			Forward		603.383	533.746		44424	Begin_Reading	7										55109	Fixation	7	480	296			Forward		599.324	524.039		49754	Fixation	7	592	210			Forward		991.017	526.698
42360	Fixation	7	300	284			Forward		886.41	558.435		45751	Fixation	7	995	304			Forward		605.176	544.052		56034	End_Reading	7						1928				50591	End_Reading	7						3022
42651	End_Reading	7						1696				46085	Fixation	7	298	211			Forward		816.355	547.504		59956	Begin_Reading	8										56230	Begin_Reading	8
46468	Begin_Reading	8										47089	Fixation	7	924	158			Forward		974.582	544.202		61071	Fixation	8	777	370			Forward		675.267	535.714		57668	Fixation	8	924	410			Forward		711.133	526.202
48579	End_Reading	8						2111				48233	End_Reading	7						3809				63425	End_Reading	8						3470				58343	End_Reading	8						2113
52094	Begin_Reading	9										51564	Begin_Reading	8										67805	Begin_Reading	9										64007	Begin_Reading	9
55202	Fixation	9	2523	284			Forward		561.453	585.571		52715	Fixation	8	633	400			Forward		742.916	549.539		69463	Fixation	9	962	290			Forward		579.547	538.427		65265	Fixation	9	817	302			Forward		598.477	524.771
57026	End_Reading	9						4932				54241	End_Reading	8						2677				69805	Fixation	9	297	201			Forward		780.331	517.755		66038	Fixation	9	704	211			Forward		809.604	518.9
61414	Begin_Reading	10										57822	Begin_Reading	9										70249	Fixation	9	410	136			Forward		916.61	529.722		66964	Fixation	9			702	188	Reverse		621.519	532.717
62935	Fixation	10	1180	295			Forward		565.678	543.629		58897	Fixation	9	558	358			Forward		656.554	562.109		71793	End_Reading	9						3988				67329	Fixation	9	330	233			Forward		854.447	513.099
63598	Fixation	10	445	377			Forward		943.538	551.846		59528	Fixation	9	595	186			Forward		841.856	544.633		76873	Begin_Reading	10										67740	Fixation	9	331	157			Forward		1011.7	527.784
64610	End_Reading	10						3196				60109	Fixation	9	549	175			Forward		1016.67	559.081		78500	Fixation	10	1034	355			Forward		656.343	542.231		68047	End_Reading	9						4041
68784	Begin_Reading	11										60689	End_Reading	9						2867				79168	Fixation	10	633	181			Forward		832.207	498.997		72065	Begin_Reading	10
69852	Fixation	11	515	259			Forward		543.665	566.558		63895	Begin_Reading	10										79353	End_Reading	10						2480				73254	Fixation	10	847	280			Forward		549.635	549.324
70261	Fixation	11	365	203			Forward		747.195	563.099		65223	Fixation	10	744	281			Forward		560.858	566.233		84822	Begin_Reading	11										73587	Fixation	10	298	267			Forward		816.219	530.344
70707	Fixation	11	411	146			Forward		893.011	552.565		66295	Fixation	10	1037	180			Forward		740.514	553.433		85720	Fixation	11	260	259			Forward		542.607	534.406		74400	Fixation	10	779	168			Forward		984.392	540.721
71447	Fixation	11	706	113			Forward		1006.29	543.693		67634	Fixation	10	1111	272			Forward		1012.89	565.829		85825	End_Reading	11						1003				74734	End_Reading	10						2669
72077	Fixation	11			411	318	Reverse		688.132	560.706		68631	Fixation	10			561	192	Reverse		821.449	546.038		91676	Begin_Reading	12										79616	Begin_Reading	11
72153	End_Reading	11						3369				69241	End_Reading	10						5346				92930	Fixation	12	888	266			Forward		561.424	519.311		80875	Fixation	11	926	259			Forward		525.237	529.624
76296	Begin_Reading	12										73109	Begin_Reading	11										93410	Fixation	12	400	200			Forward		761.313	531.322		81694	End_Reading	11						2079
77924	Fixation	12	1260	305			Forward		558.266	520.98		74369	Fixation	11	928	291			Forward		587.836	561.7		94706	Fixation	12	1149	204			Forward		965.498	527.583		85140	Begin_Reading	12
79031	Fixation	12	1072	231			Forward		789.525	519.801		75108	Fixation	11	707	185			Forward		772.753	545.109		95298	Fixation	12	558	74			Forward		1039.74	525.972		86101	Fixation	12	561	227			Forward		537.573	516.29
79512	Fixation	12	436	233			Forward		1021.07	546.985		76624	Fixation	11	1481	231			Forward		1004.72	546.096		95664	End_Reading	12						3988				87063	Fixation	12	711	427			Forward		965.118	516.386
80259	Fixation	12	518	375			Reverse		646.111	528.557		76976	End_Reading	11						3867																87238	End_Reading	12						2098
80289	End_Reading	12						3994				81987	Begin_Reading	12													12182	4551	847	477	R1 F17	25914
												83023	Fixation	12	403	305			Forward		590.418	568.387																	12823	5369	702	188	R1 F20	25047
												84392	End_Reading	12						2405
			14707	5435	1974	661	R3 F18	29695
								25796							16893	5914	1531	327	R2 F20	33600

## Sheet: 6
READING
Patient ID	6
Control Date																				Treatment Date	2016-11-05
Pre Control Data										Post Control Data										Pre Treatment Data										Post Treatment Data
Unable to callibrate																				Unable to callibrate

## Sheet: 7
READING
Patient ID	7
Control Date	2017-01-04																			Treatment Date	2016-11-08
Pre Control Data										Post Control Data										Pre Treatment Data												Post Treatment Data
unable to calibrate																				Timestamp	Event	Sentence Num	Fixation Duration	Saccade Length			Saccade Direction	Reading Time	Gaze X	Gaze Y		Timestamp	Event	Sentence Num	Fixation Duration	Saccade Length			Saccade Direction	Reading Time	Gaze X	Gaze Y
																				24601	Begin_Reading	1										10678	Begin_Reading	1
																				26790	End_Reading	1						2190				12078	Fixation	1	884	454			Forward		754.937	565.992
																				30410	Begin_Reading	2										13085	End_Reading	1						2407
																				32510	End_Reading	2						2100				16557	Begin_Reading	2
																				37073	Begin_Reading	3										18559	Fixation	2	1637	447			Forward		769.799	580.088
																				38592	Fixation	3	1002	392			Forward		698.177	587.876		18565	End_Reading	2						2008
																				40118	End_Reading	3						3045				21958	Begin_Reading	3
																				46255	Begin_Reading	4										24325	Fixation	3	2069	460			Forward		780.143	572.611
																				48695	Fixation	4	1930	381			Forward		653.197	581.472		25000	Fixation	3	630	173			Forward		953.388	567.828
																				49141	Fixation	4	413	133			Forward		786.375	573.999		25367	Fixation	3			335	196	Reverse		756.571	573.791
																				50525	End_Reading	4						4270				25885	End_Reading	3						3927
																				55169	Begin_Reading	5										30767	Begin_Reading	4
																				56498	Fixation	5	890	401			Forward		729.691	579.723		32771	Fixation	4	1705	305			Forward		617.874	550.626
																				57164	Fixation	5	622	245			Forward		975.044	572.198		34434	Fixation	4	1374	181			Forward		799.371	556.283
																				59799	Fixation	5			2591	220	Reverse		755.552	590.651		35576	Fixation	4	922	271			Forward		1068.28	592.215
																				59997	End_Reading	5						4828				35893	End_Reading	4						5126
																				64499	Begin_Reading	6										39175	Begin_Reading	5
																				67156	Fixation	6	2182	434			Forward		704.787	599.156		41247	Fixation	5	1671	443			Forward		686.043	559.994
																				70416	Fixation	6	3215	25			Forward		717.846	577.286		45091	Fixation	5	3809	250			Forward		936.321	562.621
																				70981	End_Reading	6						6482				46781	End_Reading	5						7607
																				78342	Begin_Reading	7										56746	Begin_Reading	6
																				79635	Fixation	7	819	316			Forward		598.431	582.044		62309	End_Reading	6						5563
																				80150	Fixation	7	482	167			Forward		766.267	576.576		68634	Begin_Reading	7
																				81445	Fixation	7	958	249			Forward		1015.52	582.245		69857	Fixation	7	745	306			Forward		593.222	580.052
																				81932	End_Reading	7						3590				71337	Fixation	7	1412	129			Forward		721.381	561.8
																				87882	Begin_Reading	8										72708	Fixation	7	1338	304			Forward		1025.68	545.531
																				92737	Fixation	8	4368	389			Forward		697.806	585.241		73477	Fixation	7	367	90			Forward		1102.33	593.697
																				94886	Fixation	8	2116	113			Forward		806.305	617.8		73741	End_Reading	7						5107
																				96579	Fixation	8	1658	172			Forward		975.674	586.193		80512	Begin_Reading	8
																				96748	End_Reading	8						8866				81954	Fixation	8	883	363			Forward		662.982	585.198
																				100731	Begin_Reading	9										86064	Fixation	8	3664	113			Forward		774.732	565.856
																				102804	Fixation	9	1599	294			Forward		572.024	589.877		86465	Fixation	8	367	15			Forward		781.673	579.431
																				103284	Fixation	9	259	254			Forward		826.1	575.498		87466	Fixation	8	956	223			Forward		1005.06	583.005
																				105464	Fixation	9	2145	169			Forward		995.176	581.109		87581	End_Reading	8						7070
																				106018	Fixation	9			511	91	Reverse		904.962	568.799		95422	Begin_Reading	9
																				106140	End_Reading	9						5410				98384	Fixation	9	2444	279			Forward		587.085	557.689
																				112715	Begin_Reading	10										100459	Fixation	9	2030	241			Forward		828.755	557.561
																				114427	Fixation	10	1257	279			Forward		581.126	590.42		101205	End_Reading	9						5783
																				115092	Fixation	10	632	239			Forward		820.788	584.089		108752	Begin_Reading	10
																				115899	Fixation	10	774	143			Reverse		677	579.428		111347	Fixation	10	2082	248			Forward		546.135	562.486
																				116866	Fixation	10	922	235			Forward		912.378	576.411		111634	Fixation	10	252	334			Forward		879.789	545.498
																				118676	Fixation	10	1777	163			Forward		1076.02	586.369		112446	Fixation	10	776	89			Forward		965.924	568.053
																				121829	Fixation	10			3118	163	Reverse		912.34	591.915		114196	End_Reading	10						5444
																				122378	Fixation	10	516	54			Forward		959.952	564.698		120340	Begin_Reading	11
																				122934	Fixation	10	521	40			Forward		999.503	571.67		123004	Fixation	11	2188	255			Forward		561.389	543.817
																				123387	End_Reading	10						10672				123554	Fixation	11	516	229			Forward		788.951	576.195
																				129195	Begin_Reading	11										124115	Fixation	11	483	172			Forward		961.16	591.95
																				131044	Fixation	11	1263	296			Forward		593.473	564.17		128621	Fixation	11	4257	92			Forward		1050.07	567.691
																				132260	Fixation	11	1182	145			Forward		737.533	582.818		128884	End_Reading	11						8544
																				136335	Fixation	11	3846	51			Forward		787.826	573.165		135322	Begin_Reading	12
																				137603	End_Reading	11						8408				139428	Fixation	12	3775	238			Forward		545.618	574.296
																				143623	Begin_Reading	12										140098	Fixation	12	626	474			Forward		1019.72	578.951
																				147801	Fixation	12	3695	264			Forward		564.395	599.685		140729	Fixation	12	595	120			Forward		1138.32	599.535
																				150244	Fixation	12	2400	321			Forward		884.918	573.254		141092	End_Reading	12						5770
																				151066	End_Reading	12						7443
																																			41936	6397	335	196	R1 F27	59941	54378
																							43443	6364	6220	474	R4 F27	63014

## Sheet: 8
READING
Patient ID	8
Control Date	2016-12-10																							Treatment Date	2016-11-12
Pre Control Data												Post Control Data												Pre Treatment Data												Post Treatment Data
Timestamp	Event	Sentence Num	Fixation Duration	Saccade Length			Saccade Direction	Reading Time	Gaze X	Gaze Y		Timestamp	Event	Sentence Num	Fixation Duration	Saccade Length			Saccade Direction	Reading Time	Gaze X	Gaze Y		Timestamp	Event	Sentence Num	Fixation Duration	Saccade Length			Saccade Direction	Reading Time	Gaze X	Gaze Y		Timestamp	Event	Sentence Num	Fixation Duration	Saccade Length			Saccade Direction	Reading Time	Gaze X	Gaze Y
16666	Begin_Reading	1										9060	Begin_Reading	1										17985	Begin_Reading	1										23900	Begin_Reading	1
20042	End_Reading	1						3377				9980	Fixation	1	334	476			Forward		782.577	559.89		18059	End_Reading	1						74				25706	Fixation	1	1406	481			Forward		756.25	589.702
23251	Begin_Reading	2										11353	Fixation	1	1293	157			Forward		940.389	565.149		26605	Begin_Reading	2										26608	End_Reading	1						2709
25581	Fixation	2	1736	482			Forward		796.183	561.086		11852	End_Reading	1						2793				30828	Fixation	2	3701	533			Forward		811.337	636.73		30709	Begin_Reading	2
26074	End_Reading	2						2823				15572	Begin_Reading	2										35826	End_Reading	2						9221				32445	Fixation	2	1372	526			Forward		809.048	607.14
29769	Begin_Reading	3										16349	Fixation	2	298	537			Forward		813.092	615.004		44854	Begin_Reading	3										34799	End_Reading	2						4090
31505	Fixation	3	1179	360			Forward		658.115	547.436		16796	End_Reading	2						1224				45592	Fixation	3	414	604			Forward		888.921	599.731		40175	Begin_Reading	3
32101	Fixation	3	562	233			Forward		890.854	565.352		19978	Begin_Reading	3										46369	Fixation	3			515	198	Reverse		693.159	568.092		41256	Fixation	3	706	438			Forward		702.895	587.609
32866	End_Reading	3						3098				21089	Fixation	3	561	588			Forward		873.954	609.857		46773	Fixation	3	371	148			Forward		839.153	593.405		42066	Fixation	3	775	157			Forward		860.845	591.556
37099	Begin_Reading	4										21607	Fixation	3			481	173	Reverse		702.58	585.743		47440	Fixation	3	632	168			Forward		1007.29	608.368		43070	Fixation	3			971	176	Reverse		685.57	574.331
39316	Fixation	4	1705	317			Forward		601.231	563.944		22716	End_Reading	3						2738				48845	Fixation	3			1371	311	Reverse		696.743	586.161		44698	Fixation	3	1595	227			Forward		912.527	594.183
40283	Fixation	4	713	311			Forward		913.052	568.019		36368	Begin_Reading	4										51850	End_Reading	3						6996				45151	End_Reading	3						4976
41087	Fixation	4	735	141			Forward		1053.93	582.204		39405	Fixation	4	2443	365			Forward		633.233	589.128		57691	Begin_Reading	4										49585	Begin_Reading	4
41634	End_Reading	4						4535				40288	Fixation	4	631	350			Forward		983.543	583.499		61649	Fixation	4	3443	360			Forward		608.423	583.96		50323	Fixation	4	406	406			Forward		682.857	560.755
45755	Begin_Reading	5										41075	End_Reading	4						4707				62842	Fixation	4	931	336			Forward		942.079	538.474		53688	Fixation	4			3331	55	Reverse		629.818	577.884
47089	Fixation	5	778	385			Forward		681.185	565.56		50658	Begin_Reading	5										64057	End_Reading	4						6366				54096	Fixation	4	295	379			Forward		1008.56	547.621
49225	End_Reading	5						3471				52242	Fixation	5	990	507			Forward		758.301	601.507		68162	Begin_Reading	5										55007	End_Reading	4						5422
53602	Begin_Reading	6										54693	Fixation	5	2188	62			Forward		814.598	574.139		71238	Fixation	5	2594	518			Forward		784.038	571.376		59610	Begin_Reading	5
54485	Fixation	6	366	403			Forward		689.068	565.55		55433	Fixation	5			526	114	Reverse		700.642	584.6		72488	End_Reading	5						4326				64196	Fixation	5	4256	413			Forward		717.889	570.488
55413	Fixation	6	883	194			Forward		878.102	518.549		56819	End_Reading	5						6161				78565	Begin_Reading	6										68750	End_Reading	5						9141
56266	End_Reading	6						2664				61505	Begin_Reading	6										81412	Fixation	6	1851	453			Forward		705.605	576.807		73671	Begin_Reading	6
59784	Begin_Reading	7										64612	Fixation	6	2515	415			Forward		702.724	552.816		82800	End_Reading	6						4235				78006	End_Reading	6						4335
61628	Fixation	7	1328	329			Forward		615.728	550.29		65426	End_Reading	6						3921				98441	Begin_Reading	7										84481	Begin_Reading	7
61968	Fixation	7	296	167			Forward		783.222	545.2		70675	Begin_Reading	7										100296	Fixation	7	1261	351			Forward		574.169	604.601		86073	Fixation	7	1182	310			Forward		584.978	545.493
62331	Fixation	7	294	168			Forward		950.774	567.234		72420	Fixation	7	1073	349			Forward		606.244	602.272		101069	Fixation	7	668	201			Forward		774.969	589.289		87181	Fixation	7	1039	164			Forward		745.288	583.288
63002	Fixation	7			410	161	Reverse		789.271	574.062		73154	Fixation	7	700	163			Forward		769.861	593.721		101359	Fixation	7	255	164			Forward		939.392	585.588		90733	End_Reading	7						6252
64057	End_Reading	7						4274				73532	Fixation	7	334	192			Forward		961.235	573.385		102585	Fixation	7	995	144			Forward		1081.5	561.961		99471	Begin_Reading	8
69106	Begin_Reading	8										76083	End_Reading	7						5408				103214	Fixation	7			411	35	Reverse		1047.64	572.631		102922	Fixation	8	3084	429			Forward		707.59	603.122
71327	Fixation	8	1845	418			Forward		701.388	579.935		84336	Begin_Reading	8										103344	End_Reading	7						4903				103914	Fixation	8	930	291			Forward		994.775	550.405
71623	Fixation	8	261	247			Forward		946.685	545.193		85484	Fixation	8	778	415			Forward		707.36	593.358		111843	Begin_Reading	8										104020	End_Reading	8						4549
72177	End_Reading	8						3071				87410	End_Reading	8						3074				115018	Fixation	8	2884	479			Forward		732.256	568.181		110389	Begin_Reading	9
79985	Begin_Reading	9										91957	Begin_Reading	9										116980	Fixation	8	1917	262			Forward		995.115	560.556		112459	Fixation	9	1548	406			Forward		661.319	572.578
81290	Fixation	9	814	342			Forward		624.48	568.559		93402	Fixation	9	887	349			Forward		621.449	563.463		117343	End_Reading	8						5501				113351	Fixation	9	630	209			Forward		870.27	581.523
81622	Fixation	9	297	80			Forward		693.627	526.812		94548	Fixation	9	595	439			Forward		1059.6	597.72		124571	Begin_Reading	9										115051	Fixation	9	1664	215			Forward		1084.8	558.894
82688	Fixation	9			1032	134	Reverse		561.241	551.865		94889	End_Reading	9						2932				126494	Fixation	9	1407	342			Forward		591.873	604.426		115495	Fixation	9			365	102	Reverse		982.504	547.044
83762	Fixation	9	1031	179			Forward		738.79	526.791		99622	Begin_Reading	10										128896	Fixation	9	2367	83			Forward		675.033	605.505		115708	End_Reading	9						5319
84101	Fixation	9			295	224	Reverse		514.293	538.683		101586	Fixation	10	1409	291			Forward		575.8	597.195		131375	End_Reading	9						6804				123156	Begin_Reading	10
84648	Fixation	9	479	25			Forward		536.564	526.551		102432	Fixation	10	368	540			Forward		1115.87	619.077		148292	Begin_Reading	10										125187	Fixation	10	1482	288			Forward		528.238	545.08
85620	Fixation	9	891	100			Forward		634.58	549.114		105689	Fixation	10			3178	228	Reverse		886.986	620.999		152178	Fixation	10	3254	346			Forward		565.552	589.7		126636	Fixation	10	1223	248			Forward		777.06	550.792
86435	Fixation	9	747	266			Forward		901.131	554.431		105954	End_Reading	10						6332				152841	Fixation	10	629	329			Forward		894.967	579.661		128435	End_Reading	10						5279
87098	Fixation	9	628	249			Forward		1150.85	556.191		113939	Begin_Reading	11										154773	Fixation	10	1888	104			Forward		999.519	582.367		138660	Begin_Reading	11
87448	End_Reading	9						7463				116384	Fixation	11	1814	288			Forward		558.991	572.728		155582	End_Reading	10						7290				141806	Fixation	11	2509	254			Forward		555.268	569.974
92835	Begin_Reading	10										117093	Fixation	11	481	326			Forward		885.004	560.002		162687	Begin_Reading	11										142547	Fixation	11	706	249			Forward		803.708	591.342
95389	Fixation	10	2001	343			Forward		572.009	602.905		117975	Fixation	11	813	154			Forward		1034.62	597.892		165026	Fixation	11	1890	327			Forward		572.934	578.186		144358	Fixation	11			1514	223	Reverse		579.767	586.713
96086	Fixation	10	446	513			Forward		1083.48	562.983		119312	Fixation	11	1302	104			Forward		1137.09	617.438		165507	Fixation	11	448	100			Forward		673.485	581.515		145250	Fixation	11	629	287			Forward		867.155	592.468
97352	Fixation	10			1186	131	Reverse		953.465	542.142		119321	End_Reading	11						5382				166502	Fixation	11	925	123			Forward		796.715	574.012		145692	Fixation	11	407	98			Forward		963.062	569.288
98096	End_Reading	10						5261				124939	Begin_Reading	12										169517	End_Reading	11						6830				148880	Fixation	11	3075	180			Forward		1142.87	582.297
105831	Begin_Reading	11										129784	Fixation	12	4446	279			Forward		572.233	578.664		173719	Begin_Reading	12										149051	End_Reading	11						10391			Somehow clicked off page - removed from datapool
107484	Fixation	11	1035	283			Forward		539.341	585.972		131083	Fixation	12	1264	512			Forward		1084.67	597.036		177237	Fixation	12	3000	352			Forward		600.971	609.4		153093	Begin_Reading	12
108413	Fixation	11	848	138			Forward		671.744	545.226		131527	Fixation	12			375	366	Reverse		718.895	574.606		180238	Fixation	12	2929	195			Forward		793.01	573.607		155209	Fixation	12	1592	315			Forward		595.752	571.282
109380	Fixation	11	931	199			Forward		871.331	553.685		132529	End_Reading	12						7591				182461	End_Reading	12						8743				156135	Fixation	12	812	139			Forward		734.433	589.321
110451	Fixation	11			1002	159	Reverse		711.986	552.705																										156573	Fixation	12	334	74			Forward		809.035	589.729
111000	Fixation	11	514	211			Forward		919.385	594.268					25592	6688	4560	881	R4 F20	48246							36953	6489	2297	544	R3 F23	61994				157092	Fixation	12	406	75			Forward		875.358	554.194
111880	End_Reading	11						6050																												158500	Fixation	12	1326	153			Forward		1027.48	576.25
115778	Begin_Reading	12																																		159074	End_Reading	12						5981
116707	Fixation	12	516	248			Forward		521.104	555.899
118334	Fixation	12	1409	97			Forward		617.418	572.023
118847	Fixation	12	444	115			Forward		732.287	557.2																													32611	6404	6181	556	R4 F27	61645
119408	Fixation	12	516	105			Forward		837.183	550.713																																		46919
120478	Fixation	12	808	213			Forward		1050.1	565.772
121040	End_Reading	12						5262
			25300	7379	3925	809	R6 F31	45149

## Sheet: 9
READING
Patient ID	9
Control Date	2016-11-12	Did not appear to follow instructions ie tapped space bar too early and couldn’t answer many of the q's correctly - did not actually read the sentence??																						Treatment Date	2016-11-26
Pre Control Data												Post Control Data												Pre Treatment Data										Post Treatment Data
Timestamp	Event	Sentence Num	Fixation Duration	Saccade Length			Saccade Direction	Reading Time	Gaze X	Gaze Y		Timestamp	Event	Sentence Num	Fixation Duration	Saccade Length			Saccade Direction	Reading Time	Gaze X	Gaze Y		Timestamp	Event	Sentence Num	Fixation Duration	Saccade Length	Saccade Direction	Reading Time	Gaze X	Gaze Y		Timestamp	Event	Sentence Num	Fixation Duration	Saccade Length			Saccade Direction	Reading Time	Gaze X	Gaze Y
25960	Begin_Reading	1										10026	Begin_Reading	1										12842	Begin_Reading	1								6495	Begin_Reading	1
26995	Fixation	1	591	519			Forward		772.34	611.556		11516	End_Reading	1						1491				15144	End_Reading	1				2303				8065	End_Reading	1						1571
27630	End_Reading	1						1670				17872	Begin_Reading	2										22426	Begin_Reading	2								12710	Begin_Reading	2
33399	Begin_Reading	2										19148	End_Reading	2						1276				24544	End_Reading	2				2118				14385	End_Reading	2						1676
34974	End_Reading	2						1575				27089	Begin_Reading	3										30056	Begin_Reading	3								18041	Begin_Reading	3
40759	Begin_Reading	3										30569	Fixation	3	2593	437			Forward		676.428	555.437		31752	Fixation	3	1146	466	Forward		711.151	590.648		19040	Fixation	3	413	511			Forward		786.602	637.302
42598	End_Reading	3						1839				31276	Fixation	3	492	304			Forward		981.113	565.606		34008	End_Reading	3				3952				19330	Fixation	3	255	180			Forward		964.15	607.654
54605	Begin_Reading	4										31771	End_Reading	3						4682				39414	Begin_Reading	4								21128	End_Reading	3						3087
56420	Fixation	4	555	412			Forward		639.55	629.241		39111	Begin_Reading	4										41337	Fixation	4	1294	371	Forward		612.581	592.975		25327	Begin_Reading	4
57127	Fixation	4	672	170			Forward		809.003	611.808		40447	Fixation	4	774	346			Forward		588.781	572.519		42632	End_Reading	4				3218				26434	Fixation	4	548	334			Forward		588.056	609.28
57774	End_Reading	4						3169				41409	Fixation	4	928	210			Forward		798.874	571.453		46630	Begin_Reading	5								27142	Fixation	4	663	259			Forward		847.215	612.539
65267	Begin_Reading	5										42925	Fixation	4	1481	128			Forward		926.74	587.133		49855	Fixation	5	2447	467	Forward		743.64	592.067		28105	Fixation	4			559	149	Reverse		697.413	605.881
66115	Fixation	5	402	470			Forward		727.197	603.535		43258	End_Reading	4						4147				50751	End_Reading	5				4121				28655	Fixation	4	333	361			Forward		1058.66	609.17
67225	Fixation	5	512	26			Forward		753.932	604.222		51180	Begin_Reading	5										56768	Begin_Reading	6								29773	Fixation	4			890	200	Reverse		858.684	605.502
67510	End_Reading	5						2243				52584	Fixation	5	1072	437			Forward		706.528	574.922		58292	Fixation	6	929	475	Forward		739.838	598.23		29881	End_Reading	4						4554
81923	Begin_Reading	6										52879	Fixation	5	262	258			Forward		964.534	574.45		58943	End_Reading	6				2175				34762	Begin_Reading	5
82988	Fixation	6	441	510			Forward		771.163	613.57		54028	Fixation	5			1106	214	Reverse		750.41	584.059		65508	Begin_Reading	7								36954	Fixation	5	1704	518			Forward		769.704	628.904
83789	End_Reading	6						1866				54994	End_Reading	5						3814				67688	Fixation	7	1483	345	Forward		602.743	605.603		37358	Fixation	5	337	224			Forward		994.449	626.001
93837	Begin_Reading	7										61283	Begin_Reading	6										68578	Fixation	7	856	250	Forward		852.621	617.035		38653	Fixation	5			1261	243	Reverse		751.577	637.12
95349	Fixation	7	1034	404			Forward		657.852	631.553		62619	Fixation	6	775	461			Forward		714.96	579.472		69213	Fixation	7	599	226	Forward		1079.2	611.398		39241	Fixation	5	553	33			Forward		781.577	622.462
95795	Fixation	7	400	190			Forward		847.305	609.997		63764	Fixation	6	1110	239			Forward		954.138	583.272		69551	End_Reading	7				4043				39560	End_Reading	5						4798
96533	End_Reading	7						2696				64545	End_Reading	6						3262				75537	Begin_Reading	8								47900	Begin_Reading	6
106424	Begin_Reading	8										74787	Begin_Reading	7										76762	Fixation	8	674	444	Forward		721.74	587.366		49492	Fixation	6	1067	486			Forward		783.369	632.55
107903	Fixation	8	889	409			Forward		680.436	602.138		76972	Fixation	7	1478	336			Forward		559.157	566.458		77908	Fixation	8	1111	207	Forward		928.699	608.13		49976	End_Reading	6						2076
108599	Fixation	8	628	239			Forward		919.343	620.917		77677	Fixation	7	669	265			Forward		824.727	570.781		78743	End_Reading	8				3206				58299	Begin_Reading	7
109060	End_Reading	8						2636				78566	Fixation	7	853	227			Forward		1051.82	565.574		83752	Begin_Reading	9								59787	Fixation	7	926	319			Forward		573.851	620.815
114304	Begin_Reading	9										78665	End_Reading	7						3878				85234	Fixation	9	922	343	Forward		614.971	604.319		60414	Fixation	7	593	268			Forward		841.948	619.796
115707	Fixation	9	771	364			Forward		601.848	613.242		86340	Begin_Reading	8										85830	Fixation	9	562	225	Forward		840.17	615.549		60894	Fixation	7	444	231			Forward		1071.49	647.192
116750	Fixation	9	1000	307			Forward		908.551	627.548		90853	Fixation	8	4067	445			Forward		711.238	537.177		86717	Fixation	9	852	173	Forward		1013.08	607.549		62193	Fixation	7			1080	427	Reverse		645.095	618.48
117004	End_Reading	9						2700				91961	End_Reading	8						5621				86926	End_Reading	9				3174				62707	Fixation	7	480	149			Forward		793.97	626.712
127808	Begin_Reading	10										99740	Begin_Reading	9										95594	Begin_Reading	10								63007	End_Reading	7						4708
127860	End_Reading	10						52				100663	Fixation	9	627	500			Forward		749.756	595.162		97079	Fixation	10	959	335	Forward		619.501	602.706		65893	Begin_Reading	8
139062	Begin_Reading	11										101330	Fixation	9			633	134	Reverse		619.726	561.722		97560	Fixation	10	447	250	Forward		869.843	602.584		65939	End_Reading	8						46
139983	Fixation	11	398	300			Forward		544.631	604.599		101989	Fixation	9	627	208			Forward		828.601	565.912		98888	Fixation	10	1259	72	Forward		941.695	597.748		73814	Begin_Reading	9
140762	Fixation	11	733	193			Forward		738.236	607.841		102768	Fixation	9			698	63	Reverse		765.521	567.933		99743	End_Reading	10				4149				75472	Fixation	9	962	441			Forward		696.366	623.216
141583	Fixation	11	777	253			Forward		990.882	621.243		103099	Fixation	9	295	246			Forward		1011.5	587.236		104262	Begin_Reading	11								77406	Fixation	9	1303	19			Forward		715.481	622.369
141988	End_Reading	11						2926				103680	End_Reading	9						3940				106183	Fixation	11	1443	343	Forward		574.635	605		78328	Fixation	9	886	246			Forward		962.136	621.137
152089	Begin_Reading	12										109391	Begin_Reading	10										106853	Fixation	11	454	282	Forward		856.585	586.417		78925	Fixation	9	371	113			Forward		1071.87	648.209
152900	Fixation	12	295	326			Forward		558.836	617.536		110652	Fixation	10	736	307			Forward		511.09	579.577		108700	Fixation	11	1629	135	Forward		979.964	642.852		79223	End_Reading	9						5409
153205	Fixation	12	259	169			Forward		727.558	603.891		111983	Fixation	10	1036	436			Forward		947.099	569.157		108782	End_Reading	11				4520				88537	Begin_Reading	10
153830	Fixation	12			590	114	Reverse		613.965	615.775		112799	Fixation	10			736	31	Reverse		946.367	600.619		113807	Begin_Reading	12								89874	Fixation	10	810	311			Forward		547.816	609.402
154387	Fixation	12	295	380			Forward		994.088	624.397		113455	End_Reading	10						4064				115511	Fixation	12	1186	408	Forward		654.594	622.258		90352	Fixation	10	443	297			Forward		844.7	624.343
154867	End_Reading	12						2778				122455	Begin_Reading	11										116503	Fixation	12	957	209	Forward		864.551	618.663		91135	End_Reading	10						2598
												124237	Fixation	11	1227	325			Forward		544.589	574.64		116989	End_Reading	12				3182				97053	Begin_Reading	11
			10061	5122	590	114	R1 F17	21014				124905	Fixation	11	374	175			Forward		720.261	564.332												98418	Fixation	11	1032	420			Forward		676.096	632.561
								19123				125612	Fixation	11	374	249			Forward		969.912	571.869					21209	6026	R0 F20	35740				99124	Fixation	11	440	312			Forward		988.267	619.35
												126125	Fixation	11			445	46	Reverse		936.958	604.832												99719	End_Reading	11						2666
												126959	End_Reading	11						4505														104645	Begin_Reading	12
												133061	Begin_Reading	12																				106418	Fixation	12	1221	327			Forward		550.829	608.361
												133935	Fixation	12	488	326			Forward		550.686	565.356												107237	Fixation	12	740	302			Forward		851.069	642.965
												134893	Fixation	12	924	120			Forward		670.556	558.095												107598	End_Reading	12						2953
												135417	Fixation	12	490	131			Forward		801.784	566.162
												136299	Fixation	12	848	127			Forward		929.536	568.676															16524	6661	3790	1019	R4 F23	32895
												138111	End_Reading	12						5050																						32849
															24600	7243	3618	488	R5 F25	42963

## Sheet: 10
READING
Patient ID	1`0
Control Date	2016-11-17																					Treatment Date	2016-12-05
Pre Control Data												Post Control Data										Pre Treatment Data												Post Treatment Data
Timestamp	Event	Sentence Num	Fixation Duration	Saccade Length			Saccade Direction	Reading Time	Gaze X	Gaze Y		Timestamp	Event	Sentence Num	Fixation Duration	Saccade Length	Saccade Direction	Reading Time	Gaze X	Gaze Y		Timestamp	Event	Sentence Num	Fixation Duration	Saccade Length			Saccade Direction	Reading Time	Gaze X	Gaze Y		UNABLE TO CALLIBRATE
42897	Begin_Reading	1										4995	Begin_Reading	1								8838	Begin_Reading	1
45345	Fixation	1	1635	522			Forward		792.732	504.262		6144	Fixation	1	590	454	Forward		776.488	593.399		10291	Fixation	1	890	481			Forward		772.309	547.871
46303	Fixation	1	260	98			Forward		880.982	549.128		6881	End_Reading	1				1886				10709	End_Reading	1						1872
47453	Fixation	1	1116	83			Forward		963.972	536.776		11181	Begin_Reading	2								16016	Begin_Reading	2
47635	End_Reading	1						4739				13457	End_Reading	2				2276				19313	Fixation	2	2924	494			Forward		782.845	541.523
52190	Begin_Reading	2										17092	Begin_Reading	3								19413	End_Reading	2						3397
53413	Fixation	2	343	469			Forward		793.027	513.924		19245	Fixation	3	1257	389	Forward		741.086	543.687		22714	Begin_Reading	3
54922	Fixation	2	1259	80			Forward		873.559	512.299		19952	End_Reading	3				2860				24161	Fixation	3	1144	434			Forward		735.733	542.852
55171	End_Reading	2						2981				26905	Begin_Reading	4								24713	Fixation	3	517	122			Forward		858.023	547.725
61107	Begin_Reading	3										28528	Fixation	4	808	262	Forward		583.085	552.619		25981	Fixation	3	1188	81			Forward		939.392	553.22
63554	Fixation	3	1890	396			Forward		732.614	514.104		29164	Fixation	4	592	183	Forward		766.266	559.139		26419	Fixation	3			402	1233	Reverse		-0.241	1352.39
64360	Fixation	3	770	209			Forward		940.295	541.956		29757	Fixation	4	558	218	Forward		984.607	563.998		26572	End_Reading	3						3858
66067	Fixation	3	1628	51			Forward		970.963	500.519		30352	End_Reading	4				3447				29941	Begin_Reading	4
66275	End_Reading	3						5168				36529	Begin_Reading	5								33115	Fixation	4	2663	325			Forward		620.654	547.807
70911	Begin_Reading	4										38006	Fixation	5	994	354	Forward		687.748	546.441		34529	Fixation	4	1149	211			Forward		832.059	538.924
71695	Fixation	4	376	345			Forward		645.421	577.899		38552	End_Reading	5				2023				34970	Fixation	4	405	219			Forward		1051.49	534.959
76723	Fixation	4	4622	10			Forward		654.348	572.244		42186	Begin_Reading	6								35957	End_Reading	4						6016
77765	Fixation	4	1007	113			Forward		768.219	576.613		43599	Fixation	6	1113	427	Forward		752.945	563.41		38824	Begin_Reading	5
78654	Fixation	4	822	169			Forward		933.179	539.066		44256	End_Reading	6				2070				41844	End_Reading	5						3020
78979	End_Reading	4						8068				51771	Begin_Reading	7								45594	Begin_Reading	6
88124	Begin_Reading	5										55773	Fixation	7	3659	284	Forward		588.402	587.862		48072	Fixation	6	1997	414			Forward		701.037	551.476
89647	Fixation	5	824	423			Forward		738.084	584.181		56184	Fixation	7	332	386	Forward		973.938	558.063		48588	End_Reading	6						2995
92123	Fixation	5	2040	121			Forward		847.847	531.178		57920	End_Reading	7				6149				52412	Begin_Reading	7
93120	Fixation	5			962	116	Reverse		732.716	550.542		65991	Begin_Reading	8								57509	Fixation	7	4331	304			Forward		582.527	551.388
94026	End_Reading	5						5902				70863	End_Reading	8				4872				59379	End_Reading	7						6967
100564	Begin_Reading	6										74984	Begin_Reading	9								63657	Begin_Reading	8
102112	Fixation	6	960	421			Forward		718.263	562.093		78720	Fixation	9	3220	291	Forward		633.52	564.67		65871	Fixation	8	1363	405			Forward		686.364	560.143
103290	End_Reading	6						2726				78887	End_Reading	9				3903				67797	Fixation	8	1881	138			Forward		825.11	555.836
115585	Begin_Reading	7										85418	Begin_Reading	10								68427	Fixation	8			296	292	Reverse		726.47	831.508
116693	Fixation	7	512	280			Forward		589.373	543.413		87789	Fixation	10	1776	223	Forward		546.406	544.65		68835	End_Reading	8						5178
119769	Fixation	7	596	447			Forward		1036.99	538.428		88269	Fixation	10	447	353	Forward		899.978	545.051		72790	Begin_Reading	9
119874	End_Reading	7						4289				89116	Fixation	10	733	136	Forward		1036.29	554.37		78274	Fixation	9	4924	335			Forward		608.29	577.379
124987	Begin_Reading	8										89159	End_Reading	10				3741				78864	Fixation	9	556	402			Forward		1007.64	529.004
126140	Fixation	8	601	379			Forward		686.57	544.638		93192	Begin_Reading	11								79730	End_Reading	9						6940
126505	Fixation	8			298	29	Reverse		658.369	554.805		99887	Fixation	11	6180	258	Forward		556.111	587.434		84449	Begin_Reading	10
127802	Fixation	8	669	225			Forward		882.451	531.797		100700	Fixation	11	778	238	Forward		791.068	548.505		87264	Fixation	10	2222	332			Forward		595.093	571.618
131431	Fixation	8			741	14	Reverse		874.84	567.647		102238	End_Reading	11				9046				88852	Fixation	10	1551	378			Forward		971.079	527.722
131505	End_Reading	8						6518				107433	Begin_Reading	12								90003	Fixation	10	1072	39			Forward		1010.46	531.58
135828	Begin_Reading	9										111588	Fixation	12	3594	268	Forward		581.087	583.639		90679	Fixation	10	343	1116			Forward		1026.87	1647.8
137089	Fixation	9	891	358			Forward		695.712	577.987		112062	End_Reading	12				4629				90706	End_Reading	10						6257
138312	Fixation	9			741	14	Reverse		688.497	565.96												95813	Begin_Reading	11
139385	End_Reading	9						3558							26041	4270	F15	37868				100589	Fixation	11	4260	276			Forward		523.311	563.493
145344	Begin_Reading	10																				101324	Fixation	11	701	291			Forward		814.313	540.572
147933	Fixation	10	2036	296			Forward		612.642	539.819												104257	Fixation	11	2672	87			Forward		901.296	534.526
149450	Fixation	10	365	328			Forward		939.639	513.442												104938	End_Reading	11						9125
150185	End_Reading	10						4841														108772	Begin_Reading	12
155590	Begin_Reading	11																				114505	Fixation	12	5179	311			Forward		576.983	592.586
157411	Fixation	11	1003	222			Forward		523.221	533.62												115170	End_Reading	12						6398
158297	Fixation	11	631	24			Forward		547.243	540.111
159559	Fixation	11			999	36	Reverse		543.897	576.897															40118	6220	698	1525	R2 F20	53734
160442	Fixation	11	552	278			Forward		819.024	536.192
163036	Fixation	11	2367	129			Forward		948.706	531.582
163041	End_Reading	11						7451
168178	Begin_Reading	12
171658	Fixation	12	2966	278			Forward		605.568	570.625
172655	Fixation	12	926	207			Forward		801.917	504.595
172808	End_Reading	12						4630
			29054	5709	3741	209	R5 F23	53151

[truncated: 18 more sheets: 11, 12, 13, 14, 15, 16, 17, 18, 19, 20, 21, 22, 23, 24, 25, 26, 27, 28]
