# Supplementary material for: The Effects of Spinal Manipulation on Oculomotor Control in Children with Attention Deficit Hyperactivity Disorder: A Pilot and Feasibility Study
Source: Brain Sci. 2021 Aug 6;11(8):1047. doi: 10.3390/brainsci11081047 (PMC8394036; doi:10.3390/brainsci11081047)
Supplement: Supplementary file 1 [file brainsci-11-01047-s001.zip › Raw_Target.xlsx]

## Sheet: 1
TARGET ACQUSITION
Patient ID	1
Control Date	05/1//16									Treatment Date	2016-10-29
Pre Control Data					Post Control Data					Pre Treatment Data					Post Treatment Data
Timestamp	Event	Dot Num	Response Time		Timestamp	Event	Dot Num	Response Time		Timestamp	Event	Dot Num	Response Time		Timestamp	Event	Dot Num	Response Time
18953	Go_Button	1			7604	Go_Button	1			50867	Go_Button	1			13004	Go_Button	1
21548	Show_Dot	1			8442	Show_Dot	1			51894	Show_Dot	1			13659	Show_Dot	1
22215	Fixation_Dot	1	367		9253	Fixation_Dot	1	511		52783	Fixation_Dot	1	589		14693	Fixation_Dot	1	734
22215	Show_Distractor_Dot	1			9253	Show_Distractor_Dot	1			52783	Show_Distractor_Dot	1			14693	Show_Distractor_Dot	1
25245	Go_Button	2			12293	Go_Button	2			55818	Go_Button	2			17696	Go_Button	2
25876	Show_Dot	2			12914	Show_Dot	2			57304	Show_Dot	2			18364	Show_Dot	2
32060	Fixation_Dot	2	5884		13580	Fixation_Dot	2	366		58484	Fixation_Dot	2	880		19032	Fixation_Dot	2	368
32060	Show_Distractor_Dot	2			13580	Show_Distractor_Dot	2			58484	Show_Distractor_Dot	2			19032	Show_Distractor_Dot	2
35090	Go_Button	3			16585	Go_Button	3			61487	Go_Button	3			22062	Go_Button	3
35941	Show_Dot	3			17172	Show_Dot	3			63442	Show_Dot	3			22695	Show_Dot	3
36569	Fixation_Dot	3	328		17952	Fixation_Dot	3	480		64373	Fixation_Dot	3	631		23578	Fixation_Dot	3	583
36569	Show_Distractor_Dot	3			17952	Show_Distractor_Dot	3			64373	Show_Distractor_Dot	3			23578	Show_Distractor_Dot	3
39570	Go_Button	4			20984	Go_Button	4			67409	Go_Button	4			26581	Go_Button	4
42234	Show_Dot	4			22799	Show_Dot	4			68147	Show_Dot	4			27249	Show_Dot	4
43119	Fixation_Dot	4	586		23430	Fixation_Dot	4	331		68919	Fixation_Dot	4	472		28092	Fixation_Dot	4	543
43119	Show_Distractor_Dot	4			23430	Show_Distractor_Dot	4			68919	Show_Distractor_Dot	4			28092	Show_Distractor_Dot	4
46154	Go_Button	5			26466	Go_Button	5			71963	Go_Button	5			31135	Go_Button	5
47009	Show_Dot	5			27871	Show_Dot	5			72581	Show_Dot	5			32387	Show_Dot	5
47675	Fixation_Dot	5	366		29125	Fixation_Dot	5	954		73406	Fixation_Dot	5	525		33086	Fixation_Dot	5	399
47675	Show_Distractor_Dot	5			29125	Show_Distractor_Dot	5			73406	Show_Distractor_Dot	5			33086	Show_Distractor_Dot	5
50709	Go_Button	6			32167	Go_Button	6			76433	Go_Button	6			36093	Go_Button	6
51673	Show_Dot	6			33570	Show_Dot	6			77688	Show_Dot	6			36907	Show_Dot	6
52303	Fixation_Dot	6	330		34269	Fixation_Dot	6	399		78320	Fixation_Dot	6	332		37828	Fixation_Dot	6	621
52303	Show_Distractor_Dot	6			34269	Show_Distractor_Dot	6			78320	Show_Distractor_Dot	6			37828	Show_Distractor_Dot	6
55331	Go_Button	7			37312	Go_Button	7			81327	Go_Button	7			40863	Go_Button	7
56190	Show_Dot	7			38229	Show_Dot	7			83435	Show_Dot	7			41904	Show_Dot	7
56892	Fixation_Dot	7	402		39081	Fixation_Dot	7	552		88981	Fixation_Dot	7	5246		43494	Fixation_Dot	7	1290
56892	Show_Distractor_Dot	7			39081	Show_Distractor_Dot	7			88981	Show_Distractor_Dot	7			43494	Show_Distractor_Dot	7
59924	Go_Button	8			42121	Go_Button	8			92014	Go_Button	8			46523	Go_Button	8
60850	Show_Dot	8			42896	Show_Dot	8			92831	Show_Dot	8			47191	Show_Dot	8
61631	Fixation_Dot	8	481		43712	Fixation_Dot	8	516		98422	Fixation_Dot	8	5291		48825	Fixation_Dot	8	1334
61631	Show_Distractor_Dot	8			43712	Show_Distractor_Dot	8			98422	Show_Distractor_Dot	8			48826	Show_Distractor_Dot	8
64661	Go_Button	9			46743	Go_Button	9			101458	Go_Button	9			51853	Go_Button	9
65287	Show_Dot	9			47370	Show_Dot	9			102496	Show_Dot	9			52487	Show_Dot	9
66253	Fixation_Dot	9	666		48256	Fixation_Dot	9	586		103120	Fixation_Dot	9	324		53156	Fixation_Dot	9	369
66253	Show_Distractor_Dot	9			48256	Show_Distractor_Dot	9			103120	Show_Distractor_Dot	9			53156	Show_Distractor_Dot	9
69286	Go_Button	10			51300	Go_Button	10			106122	Go_Button	10			56182	Go_Button	10
69653	Show_Dot	10			52554	Show_Dot	10			106488	Show_Dot	10			58593	Show_Dot	10
70365	Fixation_Dot	10	412		53401	Fixation_Dot	10	547		112963	Fixation_Dot	10	6175		59772	Fixation_Dot	10	879
70365	Show_Distractor_Dot	10			53401	Show_Distractor_Dot	10			112963	Show_Distractor_Dot	10			59772	Show_Distractor_Dot	10
73392	Go_Button	11			56405	Go_Button	11			115966	Go_Button	11			62778	Go_Button	11
74021	Show_Dot	11			56774	Show_Dot	11			119844	Show_Dot	11			65737	Show_Dot	11
74915	Fixation_Dot	11	594		57736	Fixation_Dot	11	662		120663	Fixation_Dot	11	519		66438	Fixation_Dot	11	401
74915	Show_Distractor_Dot	11			57736	Show_Distractor_Dot	11			120663	Show_Distractor_Dot	11			66438	Show_Distractor_Dot	11
75843	Fixation_Distractor_Dot	11	628		60737	Go_Button	12			123664	Go_Button	12			69472	Go_Button	12
75844	Go_Button	12			61620	Show_Dot	12			125738	Show_Dot	12			70589	Show_Dot	12
76472	Show_Dot	12			62321	Fixation_Dot	12	401		126737	Fixation_Dot	12	699		71431	Fixation_Dot	12	542
77317	Fixation_Dot	12	545		62321	Show_Distractor_Dot	12			126737	Show_Distractor_Dot	12			71431	Show_Distractor_Dot	12
77318	Show_Distractor_Dot	12
77945	Fixation_Distractor_Dot	12	327										20214					6961
				2
			11916	955				5428

## Sheet: 2
TARGET ACQUSITION
Patient ID	2
Control Date	2016-11-09									Treatment Date	2016-10-28
Pre Control Data					Post Control Data					Pre Treatment Data					Post Treatment Data
Timestamp	Event	Dot Num	Response Time		Timestamp	Event	Dot Num	Response Time		Timestamp	Event	Dot Num	Response Time		Timestamp	Event	Dot Num	Response Time
3365	Go_Button	1			14645	Go_Button	1			61149	Go_Button	1			4994	Go_Button	1
3715	Show_Dot	1			15512	Show_Dot	1			62016	Show_Dot	1			6701	Show_Dot	1
4669	Fixation_Dot	1	654		17298	Fixation_Dot	1	1486		78145	Fixation_Dot	1	15829		7588	Fixation_Dot	1	587
4669	Show_Distractor_Dot	1			17298	Show_Distractor_Dot	1			78146	Show_Distractor_Dot	1			7588	Show_Distractor_Dot	1
5484	Fixation_Distractor_Dot	1	515		20331	Go_Button	2			81147	Go_Button	2			10617	Go_Button	2
5485	Go_Button	2			20961	Show_Dot	2			97248	Show_Dot	2			11736	Show_Dot	2
6335	Show_Dot	2			21662	Fixation_Dot	2	401		119446	Fixation_Dot	2	21898		12434	Fixation_Dot	2	398
7193	Fixation_Dot	2	558		21662	Show_Distractor_Dot	2			119446	Show_Distractor_Dot	2			12434	Show_Distractor_Dot	2
7193	Show_Distractor_Dot	2			24695	Go_Button	3			122489	Go_Button	3			15435	Go_Button	3
7967	Fixation_Distractor_Dot	2	474		25322	Show_Dot	3			153017	Show_Dot	3			16142	Show_Dot	3
7967	Go_Button	3			26180	Fixation_Dot	3	558		153718	Fixation_Dot	3	401		16798	Fixation_Dot	3	356
8597	Show_Dot	3			26180	Show_Distractor_Dot	3			153718	Show_Distractor_Dot	3			16798	Show_Distractor_Dot	3
10408	Fixation_Dot	3	1511		29206	Go_Button	4			156722	Go_Button	4			19803	Go_Button	4
10408	Show_Distractor_Dot	3			29982	Show_Dot	4			157725	Show_Dot	4			20655	Show_Dot	4
11183	Fixation_Distractor_Dot	3	475		30951	Fixation_Dot	4	669		175860	Fixation_Dot	4	17835		21318	Fixation_Dot	4	363
11184	Go_Button	4			30951	Show_Distractor_Dot	4			175860	Show_Distractor_Dot	4			21318	Show_Distractor_Dot	4
13667	Show_Dot	4			33980	Go_Button	5			178890	Go_Button	5			24349	Go_Button	5
18592	Fixation_Dot	4	4625		34871	Show_Dot	5			186593	Show_Dot	5			25836	Show_Dot	5
18592	Show_Distractor_Dot	4			35544	Fixation_Dot	5	373							26682	Fixation_Dot	5	546
21618	Go_Button	5			35544	Show_Distractor_Dot	5						18236		26682	Show_Distractor_Dot	5
22362	Show_Dot	5			38571	Go_Button	6								29714	Go_Button	6
28577	Fixation_Dot	5	5915		40052	Show_Dot	6								30380	Show_Dot	6
28577	Show_Distractor_Dot	5			40864	Fixation_Dot	6	512							31374	Fixation_Dot	6	694
31583	Go_Button	6			40864	Show_Distractor_Dot	6								31374	Show_Distractor_Dot	6
32840	Show_Dot	6			43870	Go_Button	7								34383	Go_Button	7
33615	Fixation_Dot	6	475		44824	Show_Dot	7								36196	Show_Dot	7
33615	Show_Distractor_Dot	6			45610	Fixation_Dot	7	486							37047	Fixation_Dot	7	551
34388	Fixation_Distractor_Dot	6	473		45610	Show_Distractor_Dot	7								37047	Show_Distractor_Dot	7
34388	Go_Button	7			46380	Fixation_Distractor_Dot	7	470							40048	Go_Button	8
39538	Show_Dot	7			46380	Go_Button	8								40821	Show_Dot	8
40278	Fixation_Dot	7	440		47378	Show_Dot	8								41453	Fixation_Dot	8	332
40278	Show_Distractor_Dot	7			48158	Fixation_Dot	8	480							41453	Show_Distractor_Dot	8
43308	Go_Button	8			48158	Show_Distractor_Dot	8								44490	Go_Button	9
44053	Show_Dot	8			51189	Go_Button	9								45482	Show_Dot	9
44681	Fixation_Dot	8	328		51902	Show_Dot	9								48332	Fixation_Dot	9	2550
44681	Show_Distractor_Dot	8			52714	Fixation_Dot	9	512							48332	Show_Distractor_Dot	9
47712	Go_Button	9			52714	Show_Distractor_Dot	9								51336	Go_Button	10
48827	Show_Dot	9			55748	Go_Button	10								52445	Show_Dot	10
50935	Fixation_Dot	9	1808		56672	Show_Dot	10								53265	Fixation_Dot	10	520
50935	Show_Distractor_Dot	9			57559	Fixation_Dot	10	587							53265	Show_Distractor_Dot	10
53969	Go_Button	10			57559	Show_Distractor_Dot	10								56294	Go_Button	11
59965	Show_Dot	10			60598	Go_Button	11								56630	Show_Dot	11
60809	Fixation_Dot	10	544		61740	Show_Dot	11								57553	Fixation_Dot	11	623
60809	Show_Distractor_Dot	10			64333	Fixation_Dot	11	2293							57553	Show_Distractor_Dot	11
63818	Go_Button	11			64333	Show_Distractor_Dot	11								60623	Go_Button	12
64511	Show_Dot	11			67367	Go_Button	12								61551	Show_Dot	12
65296	Fixation_Dot	11	485		68482	Show_Dot	12								62255	Fixation_Dot	12	404
65296	Show_Distractor_Dot	11			69221	Fixation_Dot	12	439							62255	Show_Distractor_Dot	12
68326	Go_Button	12			69221	Show_Distractor_Dot	12
71953	Show_Dot	12																6939
72806	Fixation_Dot	12	553						1
72807	Show_Distractor_Dot	12						7379	470
				2
			17632	948

## Sheet: 3
TARGET ACQUSITION
Patient ID	3
Control Date	2016-10-22									Treatment Date
Pre Control Data					Post Control Data					Pre Treatment Data					Post Treatment Data
Timestamp	Event	Dot Num	Response Time		Timestamp	Event	Dot Num	Response Time		Timestamp	Event	Dot Num	Response Time		Timestamp	Event	Dot Num	Response Time
36873	Go_Button	1			6288	Go_Button	1			4799	Go_Button	1			8478	Go_Button	1
37646	Show_Dot	1			7305	Show_Dot	1			5936	Show_Dot	1			9379	Show_Dot	1
38283	Fixation_Dot	1	337		8150	Fixation_Dot	1	545		6893	Fixation_Dot	1	657		10154	Fixation_Dot	1	475
38283	Show_Distractor_Dot	1			8150	Show_Distractor_Dot	1			6893	Show_Distractor_Dot	1			10154	Show_Distractor_Dot	1
41317	Go_Button	2			11155	Go_Button	2			9931	Go_Button	2			13156	Go_Button	2
42425	Show_Dot	2			11858	Show_Dot	2			10743	Show_Dot	2			13786	Show_Dot	2
43164	Fixation_Dot	2	439		14773	Fixation_Dot	2	2615		11666	Fixation_Dot	2	623		14633	Fixation_Dot	2	547
43164	Show_Distractor_Dot	2			14773	Show_Distractor_Dot	2			11666	Show_Distractor_Dot	2			14633	Show_Distractor_Dot	2
46203	Go_Button	3			17776	Go_Button	3			14669	Go_Button	3			17663	Go_Button	3
47124	Show_Dot	3			18738	Show_Dot	3			15698	Show_Dot	3			18518	Show_Dot	3
48089	Fixation_Dot	3	665		22291	Fixation_Dot	3	3253		16401	Fixation_Dot	3	403		19515	Fixation_Dot	3	697
48089	Show_Distractor_Dot	3			22292	Show_Distractor_Dot	3			16401	Show_Distractor_Dot	3			19515	Show_Distractor_Dot	3
51120	Go_Button	4			25294	Go_Button	4			19409	Go_Button	4			22557	Go_Button	4
51753	Show_Dot	4			26031	Show_Dot	4			20251	Show_Dot	4			23478	Show_Dot	4
52491	Fixation_Dot	4	438		26884	Fixation_Dot	4	553		21037	Fixation_Dot	4	486		24557	Fixation_Dot	4	779
52491	Show_Distractor_Dot	4			26884	Show_Distractor_Dot	4			21037	Show_Distractor_Dot	4			24557	Show_Distractor_Dot	4
55492	Go_Button	5			29917	Go_Button	5			24067	Go_Button	5			27583	Go_Button	5
57600	Show_Dot	5			31326	Show_Dot	5			24921	Show_Dot	5			28738	Show_Dot	5
58338	Fixation_Dot	5	438		33464	Fixation_Dot	5	1838		25988	Fixation_Dot	5	767		29657	Fixation_Dot	5	619
58338	Show_Distractor_Dot	5			33464	Show_Distractor_Dot	5			25988	Show_Distractor_Dot	5			29658	Show_Distractor_Dot	5
61374	Go_Button	6			34129	Fixation_Distractor_Dot	5	365		28993	Go_Button	6			32662	Go_Button	6
62007	Show_Dot	6			34129	Go_Button	6			30359	Show_Dot	6			33698	Show_Dot	6
63003	Fixation_Dot	6	696		34875	Show_Dot	6			31175	Fixation_Dot	6	516		34289	Fixation_Dot	6	291
63003	Show_Distractor_Dot	6			61932	Fixation_Dot	6	26757		31175	Show_Distractor_Dot	6			34289	Show_Distractor_Dot	6
64110	Fixation_Distractor_Dot	6	807		61932	Show_Distractor_Dot	6			34203	Go_Button	7			37317	Go_Button	7
64110	Go_Button	7			64964	Go_Button	7			34942	Show_Dot	7			38168	Show_Dot	7
64998	Show_Dot	7			66219	Show_Dot	7			35614	Fixation_Dot	7	372		38869	Fixation_Dot	7	401
66335	Fixation_Dot	7	1037		68146	Fixation_Dot	7	1627		35614	Show_Distractor_Dot	7			38869	Show_Distractor_Dot	7
66335	Show_Distractor_Dot	7			68146	Show_Distractor_Dot	7			38646	Go_Button	8			39943	Fixation_Distractor_Dot	7	774
69366	Go_Button	8			71179	Go_Button	8			40759	Show_Dot	8			39944	Go_Button	8
73180	Show_Dot	8			81025	Show_Dot	8			41683	Fixation_Dot	8	624		40981	Show_Dot	8
74401	Fixation_Dot	8	921		81879	Fixation_Dot	8	554		41683	Show_Distractor_Dot	8			41721	Fixation_Dot	8	440
74401	Show_Distractor_Dot	8			81879	Show_Distractor_Dot	8			44717	Go_Button	9			41721	Show_Distractor_Dot	8
77438	Go_Button	9			84908	Go_Button	9			45788	Show_Dot	9			44727	Go_Button	9
82694	Show_Dot	9			85647	Show_Dot	9			46490	Fixation_Dot	9	402		45393	Show_Dot	9
83317	Fixation_Dot	9	323		87241	Fixation_Dot	9	1294		46490	Show_Distractor_Dot	9			46798	Fixation_Dot	9	1105
83317	Show_Distractor_Dot	9			87241	Show_Distractor_Dot	9			49493	Go_Button	10			46798	Show_Distractor_Dot	9
86359	Go_Button	10			90242	Go_Button	10			49862	Show_Dot	10			49830	Go_Button	10
86726	Show_Dot	10			90874	Show_Dot	10			50785	Fixation_Dot	10	623		50497	Show_Dot	10
87544	Fixation_Dot	10	518		91724	Fixation_Dot	10	550		50786	Show_Distractor_Dot	10			51166	Fixation_Dot	10	369
87544	Show_Distractor_Dot	10			91724	Show_Distractor_Dot	10			53826	Go_Button	11			51166	Show_Distractor_Dot	10
90575	Go_Button	11			94756	Go_Button	11			54714	Show_Dot	11			52200	Fixation_Distractor_Dot	10	734
91311	Show_Dot	11			95125	Show_Dot	11			55414	Fixation_Dot	11	400		52201	Go_Button	11
93649	Fixation_Dot	11	2038		95944	Fixation_Dot	11	519		55414	Show_Distractor_Dot	11			52902	Show_Dot	11
93649	Show_Distractor_Dot	11			95945	Show_Distractor_Dot	11			58416	Go_Button	12			53898	Fixation_Dot	11	696
96679	Go_Button	12			98978	Go_Button	12			59084	Show_Dot	12			53898	Show_Distractor_Dot	11
97462	Show_Dot	12			100716	Show_Dot	12			59673	Fixation_Dot	12	289		56940	Go_Button	12
99048	Fixation_Dot	12	1286		102561	Fixation_Dot	12	1545		59673	Show_Distractor_Dot	12			57938	Show_Dot	12
99048	Show_Distractor_Dot	12			102561	Show_Distractor_Dot	12								60678	Fixation_Dot	12	2440
				1					1						60678	Show_Distractor_Dot	12		2
			9167	807				38855	365				4882					9345	1508

## Sheet: 4
TARGET ACQUSITION
Patient ID	4
Control Date	2016-10-20									Treatment Date
Pre Control Data					Post Control Data					Pre Treatment Data					Post Treatment Data
Timestamp	Event	Dot Num	Response Time		Timestamp	Event	Dot Num	Response Time		Timestamp	Event	Dot Num	Response Time		Timestamp	Event	Dot Num	Response Time
48131	Go_Button	1			8506	Go_Button	1			11562	Go_Button	1			6688	Go_Button	1
49204	Show_Dot	1			9976	Show_Dot	1			13942	Show_Dot	1			7426	Show_Dot	1
49874	Fixation_Dot	1	370		10791	Fixation_Dot	1	515		14832	Fixation_Dot	1	590		8312	Fixation_Dot	1	586
49874	Show_Distractor_Dot	1			10791	Show_Distractor_Dot	1			14832	Show_Distractor_Dot	1			8312	Show_Distractor_Dot	1
52907	Go_Button	2			13793	Go_Button	2			17833	Go_Button	2			11346	Go_Button	2
53537	Show_Dot	2			14415	Show_Dot	2			18573	Show_Dot	2			11945	Show_Dot	2
54388	Fixation_Dot	2	551		15116	Fixation_Dot	2	401		19269	Fixation_Dot	2	396		12826	Fixation_Dot	2	581
54388	Show_Distractor_Dot	2			15116	Show_Distractor_Dot	2			19269	Show_Distractor_Dot	2			12826	Show_Distractor_Dot	2
57420	Go_Button	3			18118	Go_Button	3			22313	Go_Button	3			15827	Go_Button	3
60677	Show_Dot	3			18898	Show_Dot	3			23085	Show_Dot	3			16561	Show_Dot	3
61309	Fixation_Dot	3	332		20342	Fixation_Dot	3	1144		23941	Fixation_Dot	3	556		17195	Fixation_Dot	3	334
61309	Show_Distractor_Dot	3			20342	Show_Distractor_Dot	3			23941	Show_Distractor_Dot	3			17195	Show_Distractor_Dot	3
64343	Go_Button	4			23374	Go_Button	4			26968	Go_Button	4			20198	Go_Button	4
65634	Show_Dot	4			24193	Show_Dot	4			27635	Show_Dot	4			21003	Show_Dot	4
66381	Fixation_Dot	4	447		25187	Fixation_Dot	4	695		28453	Fixation_Dot	4	518		21635	Fixation_Dot	4	332
66381	Show_Distractor_Dot	4			25187	Show_Distractor_Dot	4			28453	Show_Distractor_Dot	4			21635	Show_Distractor_Dot	4
69415	Go_Button	5			28225	Go_Button	5			31482	Go_Button	5			24639	Go_Button	5
70267	Show_Dot	5			29036	Show_Dot	5			32193	Show_Dot	5			25451	Show_Dot	5
71187	Fixation_Dot	5	620		29736	Fixation_Dot	5	400		33008	Fixation_Dot	5	515		26258	Fixation_Dot	5	507
71187	Show_Distractor_Dot	5			29736	Show_Distractor_Dot	5			33008	Show_Distractor_Dot	5			26258	Show_Distractor_Dot	5
74189	Go_Button	6			32770	Go_Button	6			36042	Go_Button	6			29261	Go_Button	6
75368	Show_Dot	6			33589	Show_Dot	6			36709	Show_Dot	6			31479	Show_Dot	6
75994	Fixation_Dot	6	326		34253	Fixation_Dot	6	364		37487	Fixation_Dot	6	478		32332	Fixation_Dot	6	553
75994	Show_Distractor_Dot	6			34253	Show_Distractor_Dot	6			37487	Show_Distractor_Dot	6			32332	Show_Distractor_Dot	6
79036	Go_Button	7			37257	Go_Button	7			40518	Go_Button	7			35363	Go_Button	7
79888	Show_Dot	7			37958	Show_Dot	7			41333	Show_Dot	7			36260	Show_Dot	7
80885	Fixation_Dot	7	697		39253	Fixation_Dot	7	995		41993	Fixation_Dot	7	360		37145	Fixation_Dot	7	585
80885	Show_Distractor_Dot	7			39253	Show_Distractor_Dot	7			41993	Show_Distractor_Dot	7			37145	Show_Distractor_Dot	7
83918	Go_Button	8			42291	Go_Button	8			44995	Go_Button	8			40185	Go_Button	8
84737	Show_Dot	8			42955	Show_Dot	8			45695	Show_Dot	8			41104	Show_Dot	8
85877	Fixation_Dot	8	840		43764	Fixation_Dot	8	509		46362	Fixation_Dot	8	367		45176	Fixation_Dot	8	3772
85877	Show_Distractor_Dot	8			43764	Show_Distractor_Dot	8			46362	Show_Distractor_Dot	8			45176	Show_Distractor_Dot	8
88883	Go_Button	9			46807	Go_Button	9			49365	Go_Button	9			48177	Go_Button	9
89546	Show_Dot	9			47428	Show_Dot	9			50255	Show_Dot	9			49021	Show_Dot	9
90254	Fixation_Dot	9	408		48427	Fixation_Dot	9	699		50876	Fixation_Dot	9	321		49691	Fixation_Dot	9	370
90254	Show_Distractor_Dot	9			48427	Show_Distractor_Dot	9			50876	Show_Distractor_Dot	9			49692	Show_Distractor_Dot	9
93287	Go_Button	10			51469	Go_Button	10			53911	Go_Button	10			52731	Go_Button	10
93653	Show_Dot	10			52134	Show_Dot	10			54282	Show_Dot	10			53396	Show_Dot	10
94690	Fixation_Dot	10	737		52983	Fixation_Dot	10	549		55030	Fixation_Dot	10	448		54277	Fixation_Dot	10	581
94690	Show_Distractor_Dot	10			52983	Show_Distractor_Dot	10			55030	Show_Distractor_Dot	10			54277	Show_Distractor_Dot	10
97723	Go_Button	11			55986	Go_Button	11			58064	Go_Button	11			57284	Go_Button	11
98356	Show_Dot	11			56352	Show_Dot	11			58766	Show_Dot	11			58019	Show_Dot	11
99098	Fixation_Dot	11	442		57282	Fixation_Dot	11	630		59611	Fixation_Dot	11	545		58686	Fixation_Dot	11	367
99098	Show_Distractor_Dot	11			57282	Show_Distractor_Dot	11			59611	Show_Distractor_Dot	11			58686	Show_Distractor_Dot	11
102125	Go_Button	12			60316	Go_Button	12			62655	Go_Button	12			61716	Go_Button	12
102868	Show_Dot	12			61160	Show_Dot	12			63496	Show_Dot	12			62609	Show_Dot	12
103648	Fixation_Dot	12	480		62749	Fixation_Dot	12	1289		64310	Fixation_Dot	12	514		64571	Fixation_Dot	12	1662
103648	Show_Distractor_Dot	12			62749	Show_Distractor_Dot	12			64310	Show_Distractor_Dot	12			64571	Show_Distractor_Dot	12
			5329					7274					4622					9063

## Sheet: 5
TARGET ACQUSITION
Patient ID	5
Control Date	2016-11-02									Treatment Date
Pre Control Data					Post Control Data					Pre Treatment Data					Post Treatment Data
Timestamp	Event	Dot Num	Response Time		Timestamp	Event	Dot Num	Response Time		Timestamp	Event	Dot Num	Response Time		Timestamp	Event	Dot Num	Response Time
45317	Go_Button	1			11344	Go_Button	1			20722	Go_Button	1			10377	Go_Button	1
46151	Show_Dot	1			12074	Show_Dot	1			21391	Show_Dot	1			11069	Show_Dot	1
46887	Fixation_Dot	1	436		12968	Fixation_Dot	1	594		22274	Fixation_Dot	1	583		11956	Fixation_Dot	1	587
46887	Show_Distractor_Dot	1			12969	Show_Distractor_Dot	1			22275	Show_Distractor_Dot	1			11956	Show_Distractor_Dot	1
49888	Go_Button	2			16000	Go_Button	2			25310	Go_Button	2			14959	Go_Button	2
50780	Show_Dot	2			17777	Show_Dot	2			25976	Show_Dot	2			15805	Show_Dot	2
51486	Fixation_Dot	2	406		18659	Fixation_Dot	2	582		27052	Fixation_Dot	2	776		16471	Fixation_Dot	2	366
51486	Show_Distractor_Dot	2			18659	Show_Distractor_Dot	2			27052	Show_Distractor_Dot	2			16471	Show_Distractor_Dot	2
54513	Go_Button	3			21661	Go_Button	3			30053	Go_Button	3			19514	Go_Button	3
55889	Show_Dot	3			22803	Show_Dot	3			30753	Show_Dot	3			20324	Show_Dot	3
56584	Fixation_Dot	3	395		23657	Fixation_Dot	3	554		31455	Fixation_Dot	3	402		21172	Fixation_Dot	3	548
56584	Show_Distractor_Dot	3			23657	Show_Distractor_Dot	3			31455	Show_Distractor_Dot	3			21172	Show_Distractor_Dot	3
59590	Go_Button	4			26699	Go_Button	4			34490	Go_Button	4			24212	Go_Button	4
60479	Show_Dot	4			27503	Show_Dot	4			35344	Show_Dot	4			25176	Show_Dot	4
61295	Fixation_Dot	4	516		28327	Fixation_Dot	4	524		36237	Fixation_Dot	4	593		26020	Fixation_Dot	4	544
61295	Show_Distractor_Dot	4			28327	Show_Distractor_Dot	4			36237	Show_Distractor_Dot	4			26020	Show_Distractor_Dot	4
64325	Go_Button	5			31354	Go_Button	5			39262	Go_Button	5			29053	Go_Button	5
64986	Show_Dot	5			32286	Show_Dot	5			40118	Show_Dot	5			29726	Show_Dot	5
65731	Fixation_Dot	5	445		33172	Fixation_Dot	5	586		40822	Fixation_Dot	5	404		30424	Fixation_Dot	5	398
65731	Show_Distractor_Dot	5			33172	Show_Distractor_Dot	5			40822	Show_Distractor_Dot	5			30424	Show_Distractor_Dot	5
68767	Go_Button	6			36203	Go_Button	6			43824	Go_Button	6			33429	Go_Button	6
70395	Show_Dot	6			37021	Show_Dot	6			44739	Show_Dot	6			34457	Show_Dot	6
71245	Fixation_Dot	6	550		37765	Fixation_Dot	6	444		45444	Fixation_Dot	6	405		35163	Fixation_Dot	6	406
71245	Show_Distractor_Dot	6			37765	Show_Distractor_Dot	6			45445	Show_Distractor_Dot	6			35163	Show_Distractor_Dot	6
74249	Go_Button	7			40795	Go_Button	7			48486	Go_Button	7			38196	Go_Button	7
75019	Show_Dot	7			41976	Show_Dot	7			49365	Show_Dot	7			40088	Show_Dot	7
75615	Fixation_Dot	7	296		42825	Fixation_Dot	7	549		50072	Fixation_Dot	7	407		40939	Fixation_Dot	7	551
75615	Show_Distractor_Dot	7			42825	Show_Distractor_Dot	7			50072	Show_Distractor_Dot	7			40939	Show_Distractor_Dot	7
78643	Go_Button	8			45861	Go_Button	8			53074	Go_Button	8			43969	Go_Button	8
79497	Show_Dot	8			47793	Show_Dot	8			53963	Show_Dot	8			44859	Show_Dot	8
80126	Fixation_Dot	8	329		48644	Fixation_Dot	8	551		54587	Fixation_Dot	8	324		45529	Fixation_Dot	8	370
80126	Show_Distractor_Dot	8			48644	Show_Distractor_Dot	8			54587	Show_Distractor_Dot	8			45529	Show_Distractor_Dot	8
83130	Go_Button	9			51676	Go_Button	9			57628	Go_Button	9			48562	Go_Button	9
83862	Show_Dot	9			53308	Show_Dot	9			58365	Show_Dot	9			49785	Show_Dot	9
84684	Fixation_Dot	9	522		54233	Fixation_Dot	9	625		59211	Fixation_Dot	9	546		50490	Fixation_Dot	9	405
84684	Show_Distractor_Dot	9			54233	Show_Distractor_Dot	9			59211	Show_Distractor_Dot	9			50490	Show_Distractor_Dot	9
87713	Go_Button	10			57269	Go_Button	10			62252	Go_Button	10			53521	Go_Button	10
88193	Show_Dot	10			58484	Show_Dot	10			63216	Show_Dot	10			54266	Show_Dot	10
89051	Fixation_Dot	10	558		59453	Fixation_Dot	10	669		64095	Fixation_Dot	10	579		55079	Fixation_Dot	10	513
89051	Show_Distractor_Dot	10			59453	Show_Distractor_Dot	10			64096	Show_Distractor_Dot	10			55079	Show_Distractor_Dot	10
92083	Go_Button	11			62477	Go_Button	11			67140	Go_Button	11			58107	Go_Button	11
93488	Show_Dot	11			62854	Show_Dot	11			68137	Show_Dot	11			58483	Show_Dot	11
94189	Fixation_Dot	11	401		64115	Fixation_Dot	11	961		68836	Fixation_Dot	11	399		59260	Fixation_Dot	11	477
94189	Show_Distractor_Dot	11			64115	Show_Distractor_Dot	11			68836	Show_Distractor_Dot	11			59260	Show_Distractor_Dot	11
97190	Go_Button	12			67141	Go_Button	12			69620	Fixation_Distractor_Dot	11	484		62291	Go_Button	12
98184	Show_Dot	12			67883	Show_Dot	12			69620	Go_Button	12			63251	Show_Dot	12
99004	Fixation_Dot	12	520		68735	Fixation_Dot	12	552		70464	Show_Dot	12			64073	Fixation_Dot	12	522
99004	Show_Distractor_Dot	12			68735	Show_Distractor_Dot	12			71133	Fixation_Dot	12	369		64073	Show_Distractor_Dot	12
										71133	Show_Distractor_Dot	12		1
			4532					6015					4912	484				4734

## Sheet: 6
TARGET ACQUSITION											Unable to callibrate
Patient ID	6
Control Date										Treatment Date	2016-11-05
Pre Control Data					Post Control Data					Pre Treatment Data					Post Treatment Data
										Timestamp	Event	Dot Num	Response Time
										30958	Go_Button	1
										35468	Show_Dot	1

## Sheet: 7
TARGET ACQUSITION
Patient ID	7
Control Date	2016-01-04									Treatment Date	2016-11-08
Pre Control Data					Post Control Data					Pre Treatment Data					Post Treatment Data
Timestamp	Event	Dot Num	Response Time		Timestamp	Event	Dot Num	Response Time		Timestamp	Event	Dot Num	Response Time		Timestamp	Event	Dot Num	Response Time
3825	Go_Button	1			5338	Go_Button	1			46686	Go_Button	1			15861	Go_Button	1
4658	Show_Dot	1			5994	Show_Dot	1			47492	Show_Dot	1			16815	Show_Dot	1
5355	Fixation_Dot	1	397		6776	Fixation_Dot	1	482		48750	Fixation_Dot	1	958		17630	Fixation_Dot	1	515
5355	Show_Distractor_Dot	1			6777	Show_Distractor_Dot	1			48750	Show_Distractor_Dot	1			17630	Show_Distractor_Dot	1
8392	Go_Button	2			9816	Go_Button	2			51778	Go_Button	2			20634	Go_Button	2
9166	Show_Dot	2			10625	Show_Dot	2			52374	Show_Dot	2			21222	Show_Dot	2
9756	Fixation_Dot	2	290		11442	Fixation_Dot	2	517		53079	Fixation_Dot	2	405		22069	Fixation_Dot	2	547
9756	Show_Distractor_Dot	2			11442	Show_Distractor_Dot	2			53079	Show_Distractor_Dot	2			22069	Show_Distractor_Dot	2
12789	Go_Button	3			14479	Go_Button	3			56113	Go_Button	3			25073	Go_Button	3
14686	Show_Dot	3			15256	Show_Dot	3			57001	Show_Dot	3			25847	Show_Dot	3
15793	Fixation_Dot	3	807		27172	Fixation_Dot	3	11616		57892	Fixation_Dot	3	591		26586	Fixation_Dot	3	439
15793	Show_Distractor_Dot	3			27172	Show_Distractor_Dot	3			57892	Show_Distractor_Dot	3			26586	Show_Distractor_Dot	3
18826	Go_Button	4			30202	Go_Button	4			60918	Go_Button	4			29587	Go_Button	4
19454	Show_Dot	4			31942	Show_Dot	4			61593	Show_Dot	4			30365	Show_Dot	4
20642	Fixation_Dot	4	888		32531	Fixation_Dot	4	289		62333	Fixation_Dot	4	440		32175	Fixation_Dot	4	1510
20642	Show_Distractor_Dot	4			32531	Show_Distractor_Dot	4			62333	Show_Distractor_Dot	4			32175	Show_Distractor_Dot	4
23671	Go_Button	5			35534	Go_Button	5			65364	Go_Button	5			35178	Go_Button	5
24456	Show_Dot	5			36161	Show_Dot	5			66104	Show_Dot	5			35956	Show_Dot	5
25195	Fixation_Dot	5	439		37681	Fixation_Dot	5	1220		66914	Fixation_Dot	5	510		36840	Fixation_Dot	5	584
25196	Show_Distractor_Dot	5			37681	Show_Distractor_Dot	5			66914	Show_Distractor_Dot	5			36841	Show_Distractor_Dot	5
28223	Go_Button	6			40714	Go_Button	6			69956	Go_Button	6			39844	Go_Button	6
28853	Show_Dot	6			41310	Show_Dot	6			70616	Show_Dot	6			41509	Show_Dot	6
29666	Fixation_Dot	6	513		50333	Fixation_Dot	6	8723		71435	Fixation_Dot	6	519		42989	Fixation_Dot	6	1180
29666	Show_Distractor_Dot	6			50333	Show_Distractor_Dot	6			71435	Show_Distractor_Dot	6			42989	Show_Distractor_Dot	6
32668	Go_Button	7			53338	Go_Button	7			74472	Go_Button	7			46021	Go_Button	7
33299	Show_Dot	7			54043	Show_Dot	7			75241	Show_Dot	7			46648	Show_Dot	7
34150	Fixation_Dot	7	551		54663	Fixation_Dot	7	320		75951	Fixation_Dot	7	410		47426	Fixation_Dot	7	478
34150	Show_Distractor_Dot	7			54663	Show_Distractor_Dot	7			75951	Show_Distractor_Dot	7			47426	Show_Distractor_Dot	7
37186	Go_Button	8			57706	Go_Button	8			78989	Go_Button	8			50460	Go_Button	8
38075	Show_Dot	8			58557	Show_Dot	8			79690	Show_Dot	8			51210	Show_Dot	8
38995	Fixation_Dot	8	620		60259	Fixation_Dot	8	1402		80276	Fixation_Dot	8	286		51832	Fixation_Dot	8	322
38995	Show_Distractor_Dot	8			60259	Show_Distractor_Dot	8			80276	Show_Distractor_Dot	8			51832	Show_Distractor_Dot	8
42027	Go_Button	9			63289	Go_Button	9			83316	Go_Button	9			54868	Go_Button	9
42806	Show_Dot	9			63882	Show_Dot	9			84165	Show_Dot	9			55566	Show_Dot	9
43403	Fixation_Dot	9	297		66770	Fixation_Dot	9	2588		85086	Fixation_Dot	9	621		56346	Fixation_Dot	9	480
43403	Show_Distractor_Dot	9			66770	Show_Distractor_Dot	9			85086	Show_Distractor_Dot	9			56346	Show_Distractor_Dot	9
46434	Go_Button	10			69771	Go_Button	10			88087	Go_Button	10			59376	Go_Button	10
46803	Show_Dot	10			70365	Show_Dot	10			89383	Show_Dot	10			61046	Show_Dot	10
					71179	Fixation_Dot	10	514		90202	Fixation_Dot	10	519		61787	Fixation_Dot	10	441
					71179	Show_Distractor_Dot	10			90202	Show_Distractor_Dot	10			61787	Show_Distractor_Dot	10
					74206	Go_Button	11			93232	Go_Button	11			64789	Go_Button	11
					74583	Show_Dot	11			94865	Show_Dot	11			65155	Show_Dot	11
					79053	Fixation_Dot	11	4170		95642	Fixation_Dot	11	477		66048	Fixation_Dot	11	593
					79053	Show_Distractor_Dot	11			95642	Show_Distractor_Dot	11			66048	Show_Distractor_Dot	11
					82097	Go_Button	12			98668	Go_Button	12			69075	Go_Button	12
					83427	Show_Dot	12			99305	Show_Dot	12			69856	Show_Dot	12
					84207	Fixation_Dot	12	480		100113	Fixation_Dot	12	508		70520	Fixation_Dot	12	364
					84207	Show_Distractor_Dot	12			100113	Show_Distractor_Dot	12			70520	Show_Distractor_Dot	12
													4881					6391
			4115					31322

## Sheet: 8
TARGET ACQUSITION
Patient ID	8
Control Date										Treatment Date	2016-11-12
Pre Control Data					Post Control Data					Pre Treatment Data					Post Treatment Data
Timestamp	Event	Dot Num	Response Time		Timestamp	Event	Dot Num	Response Time		Timestamp	Event	Dot Num	Response Time		Timestamp	Event	Dot Num	Response Time
18543	Go_Button	1			4487	Go_Button	1			33012	Go_Button	1			14722	Go_Button	1
20662	Show_Dot	1			5411	Show_Dot	1			34070	Show_Dot	1			15389	Show_Dot	1
21811	Fixation_Dot	1	849		6264	Fixation_Dot	1	553		35958	Fixation_Dot	1	1588		16641	Fixation_Dot	1	952
21811	Show_Distractor_Dot	1			6264	Show_Distractor_Dot	1			35958	Show_Distractor_Dot	1			16641	Show_Distractor_Dot	1
24842	Go_Button	2			9266	Go_Button	2			36846	Fixation_Distractor_Dot	1	588		19649	Go_Button	2
25734	Show_Dot	2			10224	Show_Dot	2			36847	Go_Button	2			30938	Show_Dot	2
26632	Fixation_Dot	2	598		10998	Fixation_Dot	2	474		37954	Show_Dot	2			34895	Fixation_Dot	2	3657
26632	Show_Distractor_Dot	2			10998	Show_Distractor_Dot	2			38882	Fixation_Dot	2	628		34895	Show_Distractor_Dot	2
29658	Go_Button	3			14038	Go_Button	3			38882	Show_Distractor_Dot	2			35666	Fixation_Distractor_Dot	2	471
30919	Show_Dot	3			15774	Show_Dot	3			41914	Go_Button	3			35666	Go_Button	3
31547	Fixation_Dot	3	328		16594	Fixation_Dot	3	520		42798	Show_Dot	3			36633	Show_Dot	3
31547	Show_Distractor_Dot	3			16594	Show_Distractor_Dot	3			49495	Fixation_Dot	3	6397		37993	Fixation_Dot	3	1060
34576	Go_Button	4			19628	Go_Button	4			49495	Show_Distractor_Dot	3			37993	Show_Distractor_Dot	3
35428	Show_Dot	4			21923	Show_Dot	4			52502	Go_Button	4			39187	Fixation_Distractor_Dot	3	894
36915	Fixation_Dot	4	1187		22586	Fixation_Dot	4	363		53461	Show_Dot	4			39187	Go_Button	4
36915	Show_Distractor_Dot	4			22587	Show_Distractor_Dot	4			54533	Fixation_Dot	4	772		40591	Show_Dot	4
39949	Go_Button	5			25625	Go_Button	5			54533	Show_Distractor_Dot	4			41850	Fixation_Dot	4	958
41312	Show_Dot	5			26542	Show_Dot	5			57572	Go_Button	5			41850	Show_Distractor_Dot	4
46834	Fixation_Dot	5	5222		27690	Fixation_Dot	5	848		58868	Show_Dot	5			44879	Go_Button	5
46834	Show_Distractor_Dot	5			27690	Show_Distractor_Dot	5			59755	Fixation_Dot	5	587		45846	Show_Dot	5
49862	Go_Button	6			30732	Go_Button	6			59755	Show_Distractor_Dot	5			47950	Fixation_Dot	5	1804
52126	Show_Dot	6			31613	Show_Dot	6			62787	Go_Button	6			47950	Show_Distractor_Dot	5
52974	Fixation_Dot	6	548		32953	Fixation_Dot	6	1040		63818	Show_Dot	6			50953	Go_Button	6
52974	Show_Distractor_Dot	6			32953	Show_Distractor_Dot	6			65711	Fixation_Dot	6	1593		51805	Show_Dot	6
56010	Go_Button	7			35988	Go_Button	7			65711	Show_Distractor_Dot	6			52764	Fixation_Dot	6	659
59191	Show_Dot	7			36980	Show_Dot	7			68742	Go_Button	7			52764	Show_Distractor_Dot	6
					37756	Fixation_Dot	7	476		70375	Show_Dot	7			55766	Go_Button	7
			7285		37756	Show_Distractor_Dot	7			71146	Fixation_Dot	7	471		56834	Show_Dot	7
					40762	Go_Button	8			71146	Show_Distractor_Dot	7			57654	Fixation_Dot	7	520
					41423	Show_Dot	8			74150	Go_Button	8			57655	Show_Distractor_Dot	7
					42754	Fixation_Dot	8	1031		75516	Show_Dot	8			60682	Go_Button	8
					42754	Show_Distractor_Dot	8			76295	Fixation_Dot	8	479		61319	Show_Dot	8
					45756	Go_Button	9			76295	Show_Distractor_Dot	8			62308	Fixation_Dot	8	689
					48233	Show_Dot	9			79298	Go_Button	9			62308	Show_Distractor_Dot	8
					48901	Fixation_Dot	9	368		84027	Show_Dot	9			65316	Go_Button	9
					48901	Show_Distractor_Dot	9			85324	Fixation_Dot	9	997		66900	Show_Dot	9
					51938	Go_Button	10			85324	Show_Distractor_Dot	9			67711	Fixation_Dot	9	511
					52824	Show_Dot	10			88356	Go_Button	10			67711	Show_Distractor_Dot	9
					53751	Fixation_Dot	10	627		89948	Show_Dot	10			70754	Go_Button	10
					53751	Show_Distractor_Dot	10			90986	Fixation_Dot	10	738		72193	Show_Dot	10
					56780	Go_Button	11			90986	Show_Distractor_Dot	10			87214	Fixation_Dot	10	14721
					58225	Show_Dot	11			94027	Go_Button	11			87215	Show_Distractor_Dot	10
					59082	Fixation_Dot	11	557		94835	Show_Dot	11			90260	Go_Button	11
					59082	Show_Distractor_Dot	11			101873	Fixation_Dot	11	6738		90629	Show_Dot	11
					62112	Go_Button	12			101873	Show_Distractor_Dot	11			91623	Fixation_Dot	11	694
					63335	Show_Dot	12			104904	Go_Button	12			91623	Show_Distractor_Dot	11
					64598	Fixation_Dot	12	963		106012	Show_Dot	12			94629	Go_Button	12
					64598	Show_Distractor_Dot	12			107053	Fixation_Dot	12	741		95990	Show_Dot	12
										107053	Show_Distractor_Dot	12			96662	Fixation_Dot	12	372
								6793							96662	Show_Distractor_Dot	12
																			1
													19513					22882	894

## Sheet: 9
TARGET ACQUSITION
Patient ID	9
Control Date	2016-11-12									Treatment Date
Pre Control Data					Post Control Data					Pre Treatment Data					Post Treatment Data
Timestamp	Event	Dot Num	Response Time		Timestamp	Event	Dot Num	Response Time		Timestamp	Event	Dot Num	Response Time		Timestamp	Event	Dot Num	Response Time
38077	Go_Button	1			10175	Go_Button	1			39303	Go_Button	1			5315	Go_Button	1
38713	Show_Dot	1			11008	Show_Dot	1			40031	Show_Dot	1			7601	Show_Dot	1
39379	Fixation_Dot	1	366		11858	Fixation_Dot	1	550		40916	Fixation_Dot	1	585		8261	Fixation_Dot	1	360
39379	Show_Distractor_Dot	1			11858	Show_Distractor_Dot	1			40916	Show_Distractor_Dot	1			8261	Show_Distractor_Dot	1
40337	Fixation_Distractor_Dot	1	658		14890	Go_Button	2			41581	Fixation_Distractor_Dot	1	365		11303	Go_Button	2
40337	Go_Button	2			15587	Show_Dot	2			41581	Go_Button	2			12334	Show_Dot	2
41558	Show_Dot	2			16514	Fixation_Dot	2	627		42473	Show_Dot	2			13074	Fixation_Dot	2	440
42413	Fixation_Dot	2	555		16514	Show_Distractor_Dot	2			43361	Fixation_Dot	2	588		13074	Show_Distractor_Dot	2
42413	Show_Distractor_Dot	2			19515	Go_Button	3			43361	Show_Distractor_Dot	2			16115	Go_Button	3
45445	Go_Button	3			20146	Show_Dot	3			46396	Go_Button	3			16813	Show_Dot	3
46300	Show_Dot	3			20998	Fixation_Dot	3	552		48948	Show_Dot	3			17664	Fixation_Dot	3	551
46958	Fixation_Dot	3	358		20998	Show_Distractor_Dot	3			49794	Fixation_Dot	3	546		17664	Show_Distractor_Dot	3
46958	Show_Distractor_Dot	3			24033	Go_Button	4			49795	Show_Distractor_Dot	3			20699	Go_Button	4
49999	Go_Button	4			24916	Show_Dot	4			52808	Go_Button	4			21407	Show_Dot	4
50806	Show_Dot	4			25711	Fixation_Dot	4	495		53685	Show_Dot	4			22292	Fixation_Dot	4	585
51547	Fixation_Dot	4	441		25711	Show_Distractor_Dot	4			54315	Fixation_Dot	4	330		22292	Show_Distractor_Dot	4
51547	Show_Distractor_Dot	4			28290	Fixation_Distractor_Dot	4	2279		54315	Show_Distractor_Dot	4			25322	Go_Button	5
54554	Go_Button	5			28290	Go_Button	5			57354	Go_Button	5			26441	Show_Dot	5
55328	Show_Dot	5			29464	Show_Dot	5			58127	Show_Dot	5			27362	Fixation_Dot	5	621
55954	Fixation_Dot	5	326		31435	Fixation_Dot	5	1671		58944	Fixation_Dot	5	517		27362	Show_Distractor_Dot	5
55954	Show_Distractor_Dot	5			31435	Show_Distractor_Dot	5			58945	Show_Distractor_Dot	5			30401	Go_Button	6
58994	Go_Button	6			34465	Go_Button	6			61973	Go_Button	6			31099	Show_Dot	6
60063	Show_Dot	6			35238	Show_Dot	6			62794	Show_Dot	6			31804	Fixation_Dot	6	404
61030	Fixation_Dot	6	667		36070	Fixation_Dot	6	532		63676	Fixation_Dot	6	582		31804	Show_Distractor_Dot	6
61030	Show_Distractor_Dot	6			36070	Show_Distractor_Dot	6			63676	Show_Distractor_Dot	6			32616	Fixation_Distractor_Dot	6	512
64063	Go_Button	7			39088	Go_Button	7			66716	Go_Button	7			32617	Go_Button	7
65167	Show_Dot	7			39941	Show_Dot	7			67642	Show_Dot	7			33657	Show_Dot	7
65986	Fixation_Dot	7	519		40537	Fixation_Dot	7	296		68340	Fixation_Dot	7	398		34577	Fixation_Dot	7	620
65986	Show_Distractor_Dot	7			40537	Show_Distractor_Dot	7			68340	Show_Distractor_Dot	7			34577	Show_Distractor_Dot	7
68537	Fixation_Distractor_Dot	7	2251		43572	Go_Button	8			71383	Go_Button	8			37580	Go_Button	8
68538	Go_Button	8			44235	Show_Dot	8			72193	Show_Dot	8			38464	Show_Dot	8
69354	Show_Dot	8			45051	Fixation_Dot	8	516		73073	Fixation_Dot	8	580		40866	Fixation_Dot	8	2102
70024	Fixation_Dot	8	370		45051	Show_Distractor_Dot	8			73073	Show_Distractor_Dot	8			40866	Show_Distractor_Dot	8
70024	Show_Distractor_Dot	8			48084	Go_Button	9			76117	Go_Button	9			43868	Go_Button	9
73056	Go_Button	9			48746	Show_Dot	9			76748	Show_Dot	9			45195	Show_Dot	9
73797	Show_Dot	9			49522	Fixation_Dot	9	476		78745	Fixation_Dot	9	1697		46015	Fixation_Dot	9	520
75051	Fixation_Dot	9	954		49522	Show_Distractor_Dot	9			78745	Show_Distractor_Dot	9			46016	Show_Distractor_Dot	9
75051	Show_Distractor_Dot	9			52527	Go_Button	10			79559	Fixation_Distractor_Dot	9	514		49020	Go_Button	10
78085	Go_Button	10			53227	Show_Dot	10			79559	Go_Button	10			51164	Show_Dot	10
78871	Show_Dot	10			54083	Fixation_Dot	10	556		81004	Show_Dot	10			51793	Fixation_Dot	10	329
79755	Fixation_Dot	10	584		54083	Show_Distractor_Dot	10			81920	Fixation_Dot	10	616		51793	Show_Distractor_Dot	10
79755	Show_Distractor_Dot	10			57114	Go_Button	11			81920	Show_Distractor_Dot	10			54818	Go_Button	11
82794	Go_Button	11			58109	Show_Dot	11			84926	Go_Button	11			56042	Show_Dot	11
83607	Show_Dot	11			60928	Fixation_Dot	11	2519		85813	Show_Dot	11			56892	Fixation_Dot	11	550
84458	Fixation_Dot	11	551		60928	Show_Distractor_Dot	11			86880	Fixation_Dot	11	767		56893	Show_Distractor_Dot	11
84458	Show_Distractor_Dot	11			61923	Fixation_Distractor_Dot	11	695		86880	Show_Distractor_Dot	11			59927	Go_Button	12
87487	Go_Button	12			61923	Go_Button	12			88368	Fixation_Distractor_Dot	11	1188		64076	Show_Dot	12
88189	Show_Dot	12			62812	Show_Dot	12			88368	Go_Button	12			64887	Fixation_Dot	12	511
89490	Fixation_Dot	12	1001		63851	Fixation_Dot	12	739		89288	Show_Dot	12			64887	Show_Distractor_Dot	12
89490	Show_Distractor_Dot	12			63851	Show_Distractor_Dot	12			89995	Fixation_Dot	12	407
				1					2	89995	Show_Distractor_Dot	12		2					1
			8022	2251				11326	2974				8142	1702				7305	512

## Sheet: 10
TARGET ACQUSITION
Patient ID	10
Control Date	2016-11-17									Treatment Date	2016-12-05
Pre Control Data					Post Control Data					Pre Treatment Data					Post Treatment Data
Timestamp	Event	Dot Num	Response Time		Timestamp	Event	Dot Num	Response Time		Timestamp	Event	Dot Num	Response Time		Timestamp	Event	Dot Num	Response Time
34660	Go_Button	1			6639	Go_Button	1			13099	Go_Button	1			12561	Go_Button	1
35782	Show_Dot	1			7286	Show_Dot	1			14120	Show_Dot	1			13490	Show_Dot	1
45951	Fixation_Dot	1	9869		8884	Fixation_Dot	1	1298		15232	Fixation_Dot	1	812		14341	Fixation_Dot	1	551
45951	Show_Distractor_Dot	1			8884	Show_Distractor_Dot	1			15232	Show_Distractor_Dot	1			14342	Show_Distractor_Dot	1
48953	Go_Button	2			9994	Fixation_Distractor_Dot	1	810		15933	Fixation_Distractor_Dot	1	401		15522	Fixation_Distractor_Dot	1	880
50024	Show_Dot	2			9994	Go_Button	2			15934	Go_Button	2			15522	Go_Button	2
55506	Fixation_Dot	2	5182		12698	Show_Dot	2			16852	Show_Dot	2			16374	Show_Dot	2
55506	Show_Distractor_Dot	2			13910	Fixation_Dot	2	912		17631	Fixation_Dot	2	479		17192	Fixation_Dot	2	518
58540	Go_Button	3			13910	Show_Distractor_Dot	2			17631	Show_Distractor_Dot	2			17192	Show_Distractor_Dot	2
59277	Show_Dot	3			14652	Fixation_Distractor_Dot	2	442		20663	Go_Button	3			19113	Fixation_Distractor_Dot	2	1621
61871	Fixation_Dot	3	2294		14652	Go_Button	3			21593	Show_Dot	3			19113	Go_Button	3
61871	Show_Distractor_Dot	3			15612	Show_Dot	3			23740	Fixation_Dot	3	1847		21152	Show_Dot	3
63273	Fixation_Distractor_Dot	3	1102		16546	Fixation_Dot	3	634		23740	Show_Distractor_Dot	3			21855	Fixation_Dot	3	403
63273	Go_Button	4			16546	Show_Distractor_Dot	3			24408	Fixation_Distractor_Dot	3	368		21855	Show_Distractor_Dot	3
65900	Show_Dot	4			17321	Fixation_Distractor_Dot	3	475		24408	Go_Button	4			24892	Go_Button	4
67012	Fixation_Dot	4	812		17321	Go_Button	4			38099	Show_Dot	4			25818	Show_Dot	4
67012	Show_Distractor_Dot	4			17984	Show_Dot	4			42208	Fixation_Dot	4	3809		27105	Fixation_Dot	4	987
67906	Fixation_Distractor_Dot	4	594		18654	Fixation_Dot	4	370		42208	Show_Distractor_Dot	4			27105	Show_Distractor_Dot	4
67906	Go_Button	5			18654	Show_Distractor_Dot	4			44908	Fixation_Distractor_Dot	4	2400		29296	Fixation_Distractor_Dot	4	1891
68906	Show_Dot	5			19388	Fixation_Distractor_Dot	4	434		44908	Go_Button	5			29296	Go_Button	5
69868	Fixation_Dot	5	662		19389	Go_Button	5			45800	Show_Dot	5			29990	Show_Dot	5
69868	Show_Distractor_Dot	5			20203	Show_Dot	5			62928	Fixation_Dot	5	16828		30624	Fixation_Dot	5	334
72897	Go_Button	6			20835	Fixation_Dot	5	332		62929	Show_Distractor_Dot	5			30624	Show_Distractor_Dot	5
73712	Show_Dot	6			20835	Show_Distractor_Dot	5			65964	Go_Button	6			31509	Fixation_Distractor_Dot	5	585
74935	Fixation_Dot	6	923		21496	Fixation_Distractor_Dot	5	361		66710	Show_Dot	6			31509	Go_Button	6
74936	Show_Distractor_Dot	6			21496	Go_Button	6			75151	Fixation_Dot	6	8141		32103	Show_Dot	6
77973	Go_Button	7			22130	Show_Dot	6			75151	Show_Distractor_Dot	6			32775	Fixation_Dot	6	372
78637	Show_Dot	7			24570	Fixation_Dot	6	2140		75958	Fixation_Distractor_Dot	6	507		32775	Show_Distractor_Dot	6
79301	Fixation_Dot	7	364		24570	Show_Distractor_Dot	6			75959	Go_Button	7			33547	Fixation_Distractor_Dot	6	472
79301	Show_Distractor_Dot	7			25537	Fixation_Distractor_Dot	6	667		76925	Show_Dot	7			33547	Go_Button	7
80378	Fixation_Distractor_Dot	7	777		25538	Go_Button	7			77742	Fixation_Dot	7	517		34470	Show_Dot	7
80378	Go_Button	8			26350	Show_Dot	7			77742	Show_Distractor_Dot	7			35139	Fixation_Dot	7	369
82343	Show_Dot	8			27386	Fixation_Dot	7	736		78554	Fixation_Distractor_Dot	7	512		35139	Show_Distractor_Dot	7
83489	Fixation_Dot	8	846		27386	Show_Distractor_Dot	7			78554	Go_Button	8			35805	Fixation_Distractor_Dot	7	366
83489	Show_Distractor_Dot	8			28130	Fixation_Distractor_Dot	7	444		79399	Show_Dot	8			35806	Go_Button	8
84112	Fixation_Distractor_Dot	8	323		28131	Go_Button	8			80029	Fixation_Dot	8	330		36512	Show_Dot	8
84112	Go_Button	9			29419	Show_Dot	8			80029	Show_Distractor_Dot	8			37142	Fixation_Dot	8	330
85342	Show_Dot	9			30313	Fixation_Dot	8	594		81256	Fixation_Distractor_Dot	8	927		37142	Show_Distractor_Dot	8
89853	Fixation_Dot	9	4211		30313	Show_Distractor_Dot	8			81256	Go_Button	9			37838	Fixation_Distractor_Dot	8	396
89853	Show_Distractor_Dot	9			31305	Fixation_Distractor_Dot	8	692		81956	Show_Dot	9			37838	Go_Button	9
91921	Fixation_Distractor_Dot	9	1768		31305	Go_Button	9			82808	Fixation_Dot	9	552		38542	Show_Dot	9
91921	Go_Button	10			31939	Show_Dot	9			82808	Show_Distractor_Dot	9			40135	Fixation_Dot	9	1293
95360	Show_Dot	10			33749	Fixation_Dot	9	1510		83662	Fixation_Distractor_Dot	9	554		40135	Show_Distractor_Dot	9
96035	Fixation_Dot	10	375		33750	Show_Distractor_Dot	9			83663	Go_Button	10			40841	Fixation_Distractor_Dot	9	406
96036	Show_Distractor_Dot	10			34755	Fixation_Distractor_Dot	9	705		84291	Show_Dot	10			40841	Go_Button	10
97253	Fixation_Distractor_Dot	10	917		34755	Go_Button	10							6	41690	Show_Dot	10
97253	Go_Button	11			35416	Show_Dot	10						37292	5268	42499	Fixation_Dot	10	509
98064	Show_Dot	11			37632	Fixation_Dot	10	1916							42499	Show_Distractor_Dot	10
102545	Fixation_Dot	11	4181		37632	Show_Distractor_Dot	10								45506	Go_Button	11
102545	Show_Distractor_Dot	11			38825	Fixation_Distractor_Dot	10	893							45874	Show_Dot	11
103839	Fixation_Distractor_Dot	11	994		38825	Go_Button	11								46616	Fixation_Dot	11	442
103839	Go_Button	12			39631	Show_Dot	11								46616	Show_Distractor_Dot	11
111569	Show_Dot	12			40557	Fixation_Dot	11	626							49644	Go_Button	12
112536	Fixation_Dot	12	667		40557	Show_Distractor_Dot	11								50612	Show_Dot	12
112536	Show_Distractor_Dot	12			41635	Fixation_Distractor_Dot	11	778							51385	Fixation_Dot	12	473
114203	Fixation_Distractor_Dot	12	1367		41635	Go_Button	12								51385	Show_Distractor_Dot	12
					42301	Show_Dot	12												6
					43297	Fixation_Dot	12	696										9628	4116
					43297	Show_Distractor_Dot	12
					44408	Fixation_Distractor_Dot	12	811
				8					10
			23177	7842				15814	6260

[truncated: 18 more sheets: 11, 12, 13, 14, 15, 16, 17, 18, 19, 20, 21, 22, 23, 24, 25, 26, 27, 28]
